# Supplementary material for: Transcriptome Analysis of Houttuynia cordata Thunb. by Illumina Paired-End RNA Sequencing and SSR Marker Discovery
Source: PLoS One. 2014 Jan 2;9(1):e84105. doi: 10.1371/journal.pone.0084105 (PMC3879290; doi:10.1371/journal.pone.0084105)
Supplement: Table S1 — The statistics and annotations of unigenes. (XLS) [file pone.0084105.s001.xls]

## Sheet: annotation
geneID	Nr-ID	Nr-Score	Nr-Evalue	Nr-annotation
CL1.Contig1_Houttuynia_cordata	gi|359488327|ref|XP_003633742.1|	245	8e-64	PREDICTED: LOW QUALITY PROTEIN: auxin transport protein BIG-like [Vitis vinifera]
CL10.Contig1_Houttuynia_cordata	gi|359486510|ref|XP_002271317.2|	284.3	1e-75	PREDICTED: probable LRR receptor-like serine/threonine-protein kinase At3g47570-like, partial [Vitis vinifera]
CL10000.Contig1_Houttuynia_cordata	gi|147771137|emb|CAN74179.1|	540.4	2e-152	hypothetical protein VITISV_034257 [Vitis vinifera]
CL10001.Contig1_Houttuynia_cordata	gi|147782865|emb|CAN67865.1|	190.7	1e-47	hypothetical protein VITISV_019845 [Vitis vinifera]
CL10001.Contig2_Houttuynia_cordata	gi|388493014|gb|AFK34573.1|	139	1e-32	unknown [Lotus japonicus]
CL10002.Contig1_Houttuynia_cordata	gi|225438996|ref|XP_002284429.1|	56.6	2e-07	PREDICTED: calcium-transporting ATPase 2, plasma membrane-type isoform 1 [Vitis vinifera]
CL10003.Contig1_Houttuynia_cordata	gi|225457745|ref|XP_002262900.1|	524.6	1e-147	PREDICTED: uncharacterized protein C57A10.07 [Vitis vinifera] >gi|302142776|emb|CBI19979.3| unnamed protein product [Vitis vinifera]
CL10003.Contig2_Houttuynia_cordata	gi|225457745|ref|XP_002262900.1|	518.9	6e-146	PREDICTED: uncharacterized protein C57A10.07 [Vitis vinifera] >gi|302142776|emb|CBI19979.3| unnamed protein product [Vitis vinifera]
CL10006.Contig1_Houttuynia_cordata	gi|225453122|ref|XP_002272712.1|	536.2	5e-151	PREDICTED: uncharacterized protein C20orf4 homolog [Vitis vinifera] >gi|296087181|emb|CBI33555.3| unnamed protein product [Vitis vinifera]
CL10006.Contig2_Houttuynia_cordata	gi|225453122|ref|XP_002272712.1|	536.2	5e-151	PREDICTED: uncharacterized protein C20orf4 homolog [Vitis vinifera] >gi|296087181|emb|CBI33555.3| unnamed protein product [Vitis vinifera]
CL10007.Contig1_Houttuynia_cordata	gi|225441979|ref|XP_002265217.1|	211.1	2e-53	PREDICTED: pectinesterase 3 [Vitis vinifera]
CL10008.Contig1_Houttuynia_cordata	gi|225455573|ref|XP_002268893.1|	301.6	1e-80	PREDICTED: uncharacterized protein LOC100256698 [Vitis vinifera]
CL10008.Contig2_Houttuynia_cordata	gi|225455573|ref|XP_002268893.1|	510.4	3e-143	PREDICTED: uncharacterized protein LOC100256698 [Vitis vinifera]
CL10008.Contig3_Houttuynia_cordata	gi|255539677|ref|XP_002510903.1|	134.4	4e-31	conserved hypothetical protein [Ricinus communis] >gi|223550018|gb|EEF51505.1| conserved hypothetical protein [Ricinus communis]
CL10009.Contig1_Houttuynia_cordata	gi|356560021|ref|XP_003548294.1|	1011.5	0	PREDICTED: probable metal-nicotianamine transporter YSL7-like [Glycine max]
CL10009.Contig2_Houttuynia_cordata	gi|356560021|ref|XP_003548294.1|	1030.8	0	PREDICTED: probable metal-nicotianamine transporter YSL7-like [Glycine max]
CL10011.Contig1_Houttuynia_cordata	gi|242050974|ref|XP_002463231.1|	58.9	5e-55	hypothetical protein SORBIDRAFT_02g040150 [Sorghum bicolor] >gi|241926608|gb|EER99752.1| hypothetical protein SORBIDRAFT_02g040150 [Sorghum bicolor]
CL10011.Contig2_Houttuynia_cordata	gi|242050974|ref|XP_002463231.1|	294.3	5e-79	hypothetical protein SORBIDRAFT_02g040150 [Sorghum bicolor] >gi|241926608|gb|EER99752.1| hypothetical protein SORBIDRAFT_02g040150 [Sorghum bicolor]
CL10012.Contig1_Houttuynia_cordata	gi|225444830|ref|XP_002280723.1|	565.8	5e-160	PREDICTED: WD repeat-containing protein 61 [Vitis vinifera] >gi|297738621|emb|CBI27866.3| unnamed protein product [Vitis vinifera]
CL10012.Contig2_Houttuynia_cordata	gi|225444830|ref|XP_002280723.1|	565.8	6e-160	PREDICTED: WD repeat-containing protein 61 [Vitis vinifera] >gi|297738621|emb|CBI27866.3| unnamed protein product [Vitis vinifera]
CL10013.Contig1_Houttuynia_cordata	gi|255585982|ref|XP_002533661.1|	84.3	2e-15	hypothetical protein RCOM_0152200 [Ricinus communis] >gi|223526443|gb|EEF28720.1| hypothetical protein RCOM_0152200 [Ricinus communis]
CL10013.Contig2_Houttuynia_cordata	gi|255585982|ref|XP_002533661.1|	97.8	3e-19	hypothetical protein RCOM_0152200 [Ricinus communis] >gi|223526443|gb|EEF28720.1| hypothetical protein RCOM_0152200 [Ricinus communis]
CL10013.Contig3_Houttuynia_cordata	gi|296090414|emb|CBI40233.3|	65.9	1e-10	unnamed protein product [Vitis vinifera]
CL10014.Contig1_Houttuynia_cordata	gi|225427356|ref|XP_002282657.1|	1473	0	PREDICTED: lon protease homolog 2, peroxisomal [Vitis vinifera] >gi|297742183|emb|CBI33970.3| unnamed protein product [Vitis vinifera]
CL10015.Contig1_Houttuynia_cordata	gi|225463758|ref|XP_002267285.1|	502.7	5e-141	PREDICTED: calumenin [Vitis vinifera] >gi|297742738|emb|CBI35372.3| unnamed protein product [Vitis vinifera]
CL10016.Contig1_Houttuynia_cordata	gi|222640473|gb|EEE68605.1|	663.3	0	hypothetical protein OsJ_27139 [Oryza sativa Japonica Group]
CL10016.Contig2_Houttuynia_cordata	gi|222640473|gb|EEE68605.1|	425.2	5e-118	hypothetical protein OsJ_27139 [Oryza sativa Japonica Group]
CL10017.Contig1_Houttuynia_cordata	gi|218192431|gb|EEC74858.1|	125.6	2e-28	hypothetical protein OsI_10736 [Oryza sativa Indica Group] >gi|222624558|gb|EEE58690.1| hypothetical protein OsJ_10125 [Oryza sativa Japonica Group]
CL10017.Contig2_Houttuynia_cordata	gi|218192431|gb|EEC74858.1|	205.3	2e-52	hypothetical protein OsI_10736 [Oryza sativa Indica Group] >gi|222624558|gb|EEE58690.1| hypothetical protein OsJ_10125 [Oryza sativa Japonica Group]
CL10018.Contig1_Houttuynia_cordata	gi|359478967|ref|XP_003632197.1|	143.3	1e-33	PREDICTED: uncharacterized protein LOC100854232 isoform 1 [Vitis vinifera] >gi|359478969|ref|XP_003632198.1| PREDICTED: uncharacterized protein LOC100854232 isoform 2 [Vitis vinifera] >gi|297746099|emb|CBI16155.3| unnamed protein product [Vitis vinifera]
CL10018.Contig2_Houttuynia_cordata	gi|359478967|ref|XP_003632197.1|	143.3	1e-33	PREDICTED: uncharacterized protein LOC100854232 isoform 1 [Vitis vinifera] >gi|359478969|ref|XP_003632198.1| PREDICTED: uncharacterized protein LOC100854232 isoform 2 [Vitis vinifera] >gi|297746099|emb|CBI16155.3| unnamed protein product [Vitis vinifera]
CL1002.Contig1_Houttuynia_cordata	gi|297721277|ref|NP_001173001.1|	143.3	3e-33	Os02g0530100 [Oryza sativa Japonica Group] >gi|255670962|dbj|BAH91730.1| Os02g0530100 [Oryza sativa Japonica Group]
CL1002.Contig2_Houttuynia_cordata	gi|255586456|ref|XP_002533872.1|	136.3	4e-31	copper transport protein atox1, putative [Ricinus communis] >gi|223526183|gb|EEF28512.1| copper transport protein atox1, putative [Ricinus communis]
CL1002.Contig3_Houttuynia_cordata	gi|297721277|ref|NP_001173001.1|	143.3	3e-33	Os02g0530100 [Oryza sativa Japonica Group] >gi|255670962|dbj|BAH91730.1| Os02g0530100 [Oryza sativa Japonica Group]
CL1002.Contig4_Houttuynia_cordata	gi|6525009|gb|AAF15285.1|AF198626_1	145.2	8e-34	copper chaperone homolog CCH [Oryza sativa] >gi|49388328|dbj|BAD25440.1| copper chaperone homolog CCH [Oryza sativa Japonica Group]
CL1002.Contig5_Houttuynia_cordata	gi|6525009|gb|AAF15285.1|AF198626_1	145.2	8e-34	copper chaperone homolog CCH [Oryza sativa] >gi|49388328|dbj|BAD25440.1| copper chaperone homolog CCH [Oryza sativa Japonica Group]
CL10020.Contig1_Houttuynia_cordata	gi|256258971|gb|ACU64896.1|	220.7	2e-56	UTP [Oryza officinalis]
CL10020.Contig2_Houttuynia_cordata	gi|357474983|ref|XP_003607777.1|	71.6	3e-12	Anthocyanidin 5 3-O-glucosyltransferase [Medicago truncatula] >gi|355508832|gb|AES89974.1| Anthocyanidin 5 3-O-glucosyltransferase [Medicago truncatula]
CL10021.Contig1_Houttuynia_cordata	gi|297743172|emb|CBI36039.3|	116.7	9e-26	unnamed protein product [Vitis vinifera]
CL10021.Contig2_Houttuynia_cordata	gi|297743172|emb|CBI36039.3|	86.3	1e-16	unnamed protein product [Vitis vinifera]
CL10022.Contig1_Houttuynia_cordata	gi|359489303|ref|XP_002271419.2|	277.3	7e-74	PREDICTED: dol-P-Man:Man(7)GlcNAc(2)-PP-Dol alpha-1,6-mannosyltransferase [Vitis vinifera]
CL10022.Contig2_Houttuynia_cordata	gi|359489303|ref|XP_002271419.2|	105.5	4e-61	PREDICTED: dol-P-Man:Man(7)GlcNAc(2)-PP-Dol alpha-1,6-mannosyltransferase [Vitis vinifera]
CL10025.Contig1_Houttuynia_cordata	gi|359489371|ref|XP_003633914.1|	283.5	2e-75	PREDICTED: spastin-like [Vitis vinifera] >gi|296089089|emb|CBI38792.3| unnamed protein product [Vitis vinifera]
CL10026.Contig1_Houttuynia_cordata	gi|359496488|ref|XP_003635247.1|	51.6	4e-06	PREDICTED: uncharacterized protein LOC100854867 [Vitis vinifera]
CL10028.Contig2_Houttuynia_cordata	gi|225452238|ref|XP_002268821.1|	193.7	3e-48	PREDICTED: pentatricopeptide repeat-containing protein At3g46610 [Vitis vinifera]
CL10029.Contig1_Houttuynia_cordata	gi|224114581|ref|XP_002316801.1|	187.2	3e-46	predicted protein [Populus trichocarpa] >gi|222859866|gb|EEE97413.1| predicted protein [Populus trichocarpa]
CL10029.Contig2_Houttuynia_cordata	gi|224114581|ref|XP_002316801.1|	187.2	2e-46	predicted protein [Populus trichocarpa] >gi|222859866|gb|EEE97413.1| predicted protein [Populus trichocarpa]
CL1003.Contig1_Houttuynia_cordata	gi|326506754|dbj|BAJ91418.1|	235	2e-61	predicted protein [Hordeum vulgare subsp. vulgare]
CL10030.Contig1_Houttuynia_cordata	gi|255549996|ref|XP_002516049.1|	285	9e-76	conserved hypothetical protein [Ricinus communis] >gi|223544954|gb|EEF46469.1| conserved hypothetical protein [Ricinus communis]
CL10031.Contig1_Houttuynia_cordata	gi|73920035|gb|AAP92160.2|	388.3	1e-106	chlorophyllase [Piper betle]
CL10032.Contig1_Houttuynia_cordata	gi|147864361|emb|CAN80935.1|	195.7	1e-49	hypothetical protein VITISV_005661 [Vitis vinifera]
CL10033.Contig1_Houttuynia_cordata	gi|147836503|emb|CAN77600.1|	48.9	1e-31	hypothetical protein VITISV_008038 [Vitis vinifera]
CL10033.Contig2_Houttuynia_cordata	gi|297841057|ref|XP_002888410.1|	82.8	1e-15	hypothetical protein ARALYDRAFT_894101 [Arabidopsis lyrata subsp. lyrata] >gi|297334251|gb|EFH64669.1| hypothetical protein ARALYDRAFT_894101 [Arabidopsis lyrata subsp. lyrata]
CL10034.Contig1_Houttuynia_cordata	gi|302843366|ref|XP_002953225.1|	58.9	1e-07	hypothetical protein VOLCADRAFT_63308 [Volvox carteri f. nagariensis] >gi|300261612|gb|EFJ45824.1| hypothetical protein VOLCADRAFT_63308 [Volvox carteri f. nagariensis]
CL10034.Contig2_Houttuynia_cordata	gi|302851281|ref|XP_002957165.1|	58.9	1e-07	hypothetical protein VOLCADRAFT_98215 [Volvox carteri f. nagariensis] >gi|300257572|gb|EFJ41819.1| hypothetical protein VOLCADRAFT_98215 [Volvox carteri f. nagariensis]
CL10035.Contig1_Houttuynia_cordata	gi|359474540|ref|XP_002277038.2|	128.3	2e-28	PREDICTED: uncharacterized protein LOC100267862 [Vitis vinifera] >gi|297742053|emb|CBI33840.3| unnamed protein product [Vitis vinifera]
CL10035.Contig2_Houttuynia_cordata	gi|359474540|ref|XP_002277038.2|	129	1e-28	PREDICTED: uncharacterized protein LOC100267862 [Vitis vinifera] >gi|297742053|emb|CBI33840.3| unnamed protein product [Vitis vinifera]
CL10036.Contig1_Houttuynia_cordata	gi|238013332|gb|ACR37701.1|	55.1	1e-06	unknown [Zea mays]
CL10038.Contig1_Houttuynia_cordata	gi|225464886|ref|XP_002273209.1|	76.6	6e-13	PREDICTED: uncharacterized protein LOC100246727 [Vitis vinifera]
CL1004.Contig1_Houttuynia_cordata	gi|359492530|ref|XP_002283504.2|	464.2	1e-129	PREDICTED: uncharacterized protein LOC100260890 [Vitis vinifera]
CL10040.Contig1_Houttuynia_cordata	gi|20502803|gb|AAM22635.1|AF434192_2	118.2	3e-26	Gag and Pol [Zea mays]
CL10041.Contig1_Houttuynia_cordata	gi|225457229|ref|XP_002284129.1|	357.8	9e-97	PREDICTED: activating signal cointegrator 1 complex subunit 3 [Vitis vinifera] >gi|297733882|emb|CBI15129.3| unnamed protein product [Vitis vinifera]
CL10041.Contig2_Houttuynia_cordata	gi|356516857|ref|XP_003527109.1|	104.8	7e-21	PREDICTED: activating signal cointegrator 1 complex subunit 3 [Glycine max]
CL10043.Contig1_Houttuynia_cordata	gi|225456483|ref|XP_002280872.1|	454.5	1e-126	PREDICTED: magnesium-protoporphyrin O-methyltransferase [Vitis vinifera]
CL10044.Contig1_Houttuynia_cordata	gi|297734962|emb|CBI17196.3|	95.5	1e-18	unnamed protein product [Vitis vinifera]
CL10046.Contig1_Houttuynia_cordata	gi|225426276|ref|XP_002265126.1|	857.4	0	PREDICTED: cellulose synthase-like protein G3 [Vitis vinifera] >gi|297742362|emb|CBI34511.3| unnamed protein product [Vitis vinifera]
CL10046.Contig2_Houttuynia_cordata	gi|73624747|gb|AAZ79231.1|	859.8	0	cellulose synthase-like protein CslG [Nicotiana tabacum]
CL10046.Contig3_Houttuynia_cordata	gi|225426276|ref|XP_002265126.1|	473	3e-132	PREDICTED: cellulose synthase-like protein G3 [Vitis vinifera] >gi|297742362|emb|CBI34511.3| unnamed protein product [Vitis vinifera]
CL10046.Contig4_Houttuynia_cordata	gi|359473947|ref|XP_002264341.2|	83.2	1e-15	PREDICTED: cellulose synthase-like protein G3-like [Vitis vinifera]
CL10047.Contig1_Houttuynia_cordata	gi|218199480|gb|EEC81907.1|	296.2	3e-79	hypothetical protein OsI_25737 [Oryza sativa Indica Group]
CL10047.Contig2_Houttuynia_cordata	gi|218199480|gb|EEC81907.1|	291.6	8e-78	hypothetical protein OsI_25737 [Oryza sativa Indica Group]
CL10047.Contig3_Houttuynia_cordata	gi|218199480|gb|EEC81907.1|	227.3	1e-58	hypothetical protein OsI_25737 [Oryza sativa Indica Group]
CL10048.Contig1_Houttuynia_cordata	gi|224055261|ref|XP_002298449.1|	22.3	1e-23	predicted protein [Populus trichocarpa] >gi|222845707|gb|EEE83254.1| predicted protein [Populus trichocarpa]
CL10048.Contig2_Houttuynia_cordata	gi|356542393|ref|XP_003539651.1|	183	2e-45	PREDICTED: multiple C2 and transmembrane domain-containing protein 2-like [Glycine max]
CL10048.Contig3_Houttuynia_cordata	gi|224055261|ref|XP_002298449.1|	22.3	5e-07	predicted protein [Populus trichocarpa] >gi|222845707|gb|EEE83254.1| predicted protein [Populus trichocarpa]
CL10048.Contig4_Houttuynia_cordata	gi|224055261|ref|XP_002298449.1|	122.9	2e-27	predicted protein [Populus trichocarpa] >gi|222845707|gb|EEE83254.1| predicted protein [Populus trichocarpa]
CL10049.Contig1_Houttuynia_cordata	gi|359496053|ref|XP_003635140.1|	62.8	1e-09	PREDICTED: LOW QUALITY PROTEIN: dnaJ homolog subfamily C member 7 homolog [Vitis vinifera]
CL1005.Contig1_Houttuynia_cordata	gi|297733893|emb|CBI15140.3|	145.6	1e-34	unnamed protein product [Vitis vinifera]
CL1005.Contig2_Houttuynia_cordata	gi|225451709|ref|XP_002276804.1|	557.4	2e-157	PREDICTED: UDP-glycosyltransferase 83A1 [Vitis vinifera]
CL1005.Contig3_Houttuynia_cordata	gi|225451709|ref|XP_002276804.1|	374.4	1e-102	PREDICTED: UDP-glycosyltransferase 83A1 [Vitis vinifera]
CL10052.Contig1_Houttuynia_cordata	gi|359479647|ref|XP_003632316.1|	73.9	6e-13	PREDICTED: proteasome subunit beta type-2-A-like [Vitis vinifera] >gi|147843860|emb|CAN79443.1| hypothetical protein VITISV_006154 [Vitis vinifera]
CL10052.Contig2_Houttuynia_cordata	gi|359479647|ref|XP_003632316.1|	30	4e-09	PREDICTED: proteasome subunit beta type-2-A-like [Vitis vinifera] >gi|147843860|emb|CAN79443.1| hypothetical protein VITISV_006154 [Vitis vinifera]
CL10053.Contig1_Houttuynia_cordata	gi|224140641|ref|XP_002323690.1|	651.4	0	auxin efflux carrier component, auxin transport protein [Populus trichocarpa] >gi|222868320|gb|EEF05451.1| auxin efflux carrier component, auxin transport protein [Populus trichocarpa]
CL10055.Contig1_Houttuynia_cordata	gi|225446349|ref|XP_002274029.1|	322.4	6e-87	PREDICTED: riboflavin synthase alpha chain [Vitis vinifera]
CL10055.Contig2_Houttuynia_cordata	gi|225446349|ref|XP_002274029.1|	322.4	5e-87	PREDICTED: riboflavin synthase alpha chain [Vitis vinifera]
CL10056.Contig2_Houttuynia_cordata	gi|225446445|ref|XP_002276868.1|	402.1	8e-111	PREDICTED: nuclear cap-binding protein subunit 2-like isoform 1 [Vitis vinifera] >gi|359485224|ref|XP_003633238.1| PREDICTED: nuclear cap-binding protein subunit 2-like isoform 2 [Vitis vinifera] >gi|359485226|ref|XP_003633239.1| PREDICTED: nuclear cap-binding protein subunit 2-like isoform 3 [Vitis vinifera]
CL10059.Contig1_Houttuynia_cordata	gi|225437840|ref|XP_002263238.1|	85.9	1e-15	PREDICTED: deoxyhypusine hydroxylase [Vitis vinifera] >gi|297744120|emb|CBI37090.3| unnamed protein product [Vitis vinifera]
CL1006.Contig1_Houttuynia_cordata	gi|359489358|ref|XP_002272264.2|	1199.5	0	PREDICTED: homeobox-leucine zipper protein ANTHOCYANINLESS 2 [Vitis vinifera]
CL1006.Contig2_Houttuynia_cordata	gi|356520461|ref|XP_003528880.1|	206.1	1e-52	PREDICTED: homeobox-leucine zipper protein ANTHOCYANINLESS 2-like [Glycine max]
CL1006.Contig3_Houttuynia_cordata	gi|242056677|ref|XP_002457484.1|	86.7	1e-16	hypothetical protein SORBIDRAFT_03g008090 [Sorghum bicolor] >gi|241929459|gb|EES02604.1| hypothetical protein SORBIDRAFT_03g008090 [Sorghum bicolor]
CL10060.Contig1_Houttuynia_cordata	gi|224130372|ref|XP_002328592.1|	644	0	predicted protein [Populus trichocarpa] >gi|222838574|gb|EEE76939.1| predicted protein [Populus trichocarpa]
CL10060.Contig2_Houttuynia_cordata	gi|224130372|ref|XP_002328592.1|	240.7	2e-161	predicted protein [Populus trichocarpa] >gi|222838574|gb|EEE76939.1| predicted protein [Populus trichocarpa]
CL10061.Contig1_Houttuynia_cordata	gi|326513422|dbj|BAK06951.1|	130.2	4e-29	predicted protein [Hordeum vulgare subsp. vulgare]
CL10061.Contig2_Houttuynia_cordata	gi|326513422|dbj|BAK06951.1|	130.2	5e-29	predicted protein [Hordeum vulgare subsp. vulgare]
CL10062.Contig1_Houttuynia_cordata	gi|225455406|ref|XP_002273978.1|	50.8	6e-06	PREDICTED: leucine-rich repeat receptor protein kinase EXS-like [Vitis vinifera]
CL10062.Contig2_Houttuynia_cordata	gi|225455406|ref|XP_002273978.1|	134	3e-30	PREDICTED: leucine-rich repeat receptor protein kinase EXS-like [Vitis vinifera]
CL10063.Contig1_Houttuynia_cordata	gi|222634806|gb|EEE64938.1|	94.7	5e-18	hypothetical protein OsJ_19808 [Oryza sativa Japonica Group]
CL10063.Contig2_Houttuynia_cordata	gi|222634806|gb|EEE64938.1|	85.5	1e-15	hypothetical protein OsJ_19808 [Oryza sativa Japonica Group]
CL10066.Contig1_Houttuynia_cordata	gi|255546383|ref|XP_002514251.1|	300.4	5e-80	conserved hypothetical protein [Ricinus communis] >gi|223546707|gb|EEF48205.1| conserved hypothetical protein [Ricinus communis]
CL10066.Contig2_Houttuynia_cordata	gi|255546383|ref|XP_002514251.1|	286.6	7e-76	conserved hypothetical protein [Ricinus communis] >gi|223546707|gb|EEF48205.1| conserved hypothetical protein [Ricinus communis]
CL10067.Contig1_Houttuynia_cordata	gi|147821514|emb|CAN70033.1|	77.8	4e-14	hypothetical protein VITISV_029982 [Vitis vinifera]
CL10067.Contig2_Houttuynia_cordata	gi|296084287|emb|CBI24675.3|	265.8	1e-69	unnamed protein product [Vitis vinifera]
CL10068.Contig1_Houttuynia_cordata	gi|255580250|ref|XP_002530955.1|	694.9	0	multidrug resistance pump, putative [Ricinus communis] >gi|223529470|gb|EEF31427.1| multidrug resistance pump, putative [Ricinus communis]
CL10068.Contig2_Houttuynia_cordata	gi|255580250|ref|XP_002530955.1|	694.9	0	multidrug resistance pump, putative [Ricinus communis] >gi|223529470|gb|EEF31427.1| multidrug resistance pump, putative [Ricinus communis]
CL10068.Contig3_Houttuynia_cordata	gi|242069831|ref|XP_002450192.1|	423.3	2e-117	hypothetical protein SORBIDRAFT_05g001760 [Sorghum bicolor] >gi|241936035|gb|EES09180.1| hypothetical protein SORBIDRAFT_05g001760 [Sorghum bicolor]
CL10068.Contig4_Houttuynia_cordata	gi|255580250|ref|XP_002530955.1|	685.3	0	multidrug resistance pump, putative [Ricinus communis] >gi|223529470|gb|EEF31427.1| multidrug resistance pump, putative [Ricinus communis]
CL10068.Contig5_Houttuynia_cordata	gi|218186358|gb|EEC68785.1|	592.8	5e-168	hypothetical protein OsI_37326 [Oryza sativa Indica Group]
CL10068.Contig6_Houttuynia_cordata	gi|218186358|gb|EEC68785.1|	592.8	4e-168	hypothetical protein OsI_37326 [Oryza sativa Indica Group]
CL10068.Contig7_Houttuynia_cordata	gi|242069831|ref|XP_002450192.1|	423.3	2e-117	hypothetical protein SORBIDRAFT_05g001760 [Sorghum bicolor] >gi|241936035|gb|EES09180.1| hypothetical protein SORBIDRAFT_05g001760 [Sorghum bicolor]
CL10069.Contig1_Houttuynia_cordata	gi|296081168|emb|CBI18194.3|	590.1	3e-167	unnamed protein product [Vitis vinifera]
CL1007.Contig1_Houttuynia_cordata	gi|255550912|ref|XP_002516504.1|	431	1e-119	conserved hypothetical protein [Ricinus communis] >gi|223544324|gb|EEF45845.1| conserved hypothetical protein [Ricinus communis]
CL1007.Contig2_Houttuynia_cordata	gi|255550912|ref|XP_002516504.1|	431	1e-119	conserved hypothetical protein [Ricinus communis] >gi|223544324|gb|EEF45845.1| conserved hypothetical protein [Ricinus communis]
CL1007.Contig3_Houttuynia_cordata	gi|255550912|ref|XP_002516504.1|	395.2	5e-109	conserved hypothetical protein [Ricinus communis] >gi|223544324|gb|EEF45845.1| conserved hypothetical protein [Ricinus communis]
CL1007.Contig4_Houttuynia_cordata	gi|225429934|ref|XP_002283851.1|	272.7	2e-72	PREDICTED: UPF0082 protein At2g25830 [Vitis vinifera] >gi|296081846|emb|CBI20851.3| unnamed protein product [Vitis vinifera]
CL10072.Contig1_Houttuynia_cordata	gi|356527706|ref|XP_003532449.1|	319.3	1e-86	PREDICTED: uncharacterized protein LOC100788902 [Glycine max]
CL10074.Contig1_Houttuynia_cordata	gi|357147674|ref|XP_003574436.1|	292.4	6e-78	PREDICTED: uncharacterized protein LOC100827597 [Brachypodium distachyon]
CL10075.Contig1_Houttuynia_cordata	gi|225436636|ref|XP_002280122.1|	444.5	1e-123	PREDICTED: uncharacterized protein LOC100255166 [Vitis vinifera]
CL10075.Contig2_Houttuynia_cordata	gi|225436636|ref|XP_002280122.1|	531.2	2e-149	PREDICTED: uncharacterized protein LOC100255166 [Vitis vinifera]
CL10076.Contig1_Houttuynia_cordata	gi|357485229|ref|XP_003612902.1|	63.5	1e-09	hypothetical protein MTR_5g030340 [Medicago truncatula] >gi|355514237|gb|AES95860.1| hypothetical protein MTR_5g030340 [Medicago truncatula]
CL10076.Contig2_Houttuynia_cordata	gi|297742093|emb|CBI33880.3|	80.5	7e-15	unnamed protein product [Vitis vinifera]
CL10076.Contig3_Houttuynia_cordata	gi|359474475|ref|XP_002278025.2|	50.8	6e-06	PREDICTED: uncharacterized protein LOC100262584 [Vitis vinifera]
CL10077.Contig1_Houttuynia_cordata	gi|359475997|ref|XP_002280681.2|	1089.7	0	PREDICTED: uncharacterized aarF domain-containing protein kinase At4g31390, chloroplastic-like [Vitis vinifera] >gi|296081769|emb|CBI20774.3| unnamed protein product [Vitis vinifera]
CL10077.Contig2_Houttuynia_cordata	gi|359475997|ref|XP_002280681.2|	1089.7	0	PREDICTED: uncharacterized aarF domain-containing protein kinase At4g31390, chloroplastic-like [Vitis vinifera] >gi|296081769|emb|CBI20774.3| unnamed protein product [Vitis vinifera]
CL10077.Contig3_Houttuynia_cordata	gi|359475997|ref|XP_002280681.2|	860.9	0	PREDICTED: uncharacterized aarF domain-containing protein kinase At4g31390, chloroplastic-like [Vitis vinifera] >gi|296081769|emb|CBI20774.3| unnamed protein product [Vitis vinifera]
CL10078.Contig1_Houttuynia_cordata	gi|296089516|emb|CBI39335.3|	139.4	1e-31	unnamed protein product [Vitis vinifera]
CL10078.Contig2_Houttuynia_cordata	gi|296089516|emb|CBI39335.3|	139.4	1e-31	unnamed protein product [Vitis vinifera]
CL10079.Contig1_Houttuynia_cordata	gi|388494036|gb|AFK35084.1|	233.4	3e-60	unknown [Lotus japonicus]
CL10079.Contig2_Houttuynia_cordata	gi|388494036|gb|AFK35084.1|	36.2	1e-55	unknown [Lotus japonicus]
CL10079.Contig3_Houttuynia_cordata	gi|225439155|ref|XP_002273309.1|	70.1	9e-12	PREDICTED: F-box protein SKIP24 [Vitis vinifera] >gi|296085868|emb|CBI31192.3| unnamed protein product [Vitis vinifera]
CL1008.Contig1_Houttuynia_cordata	gi|359484901|ref|XP_002268952.2|	315.8	4e-85	PREDICTED: pentatricopeptide repeat-containing protein At5g09450, mitochondrial [Vitis vinifera]
CL10080.Contig1_Houttuynia_cordata	gi|350540010|ref|NP_001234609.1|	694.5	0	prephenate aminotransferase [Solanum lycopersicum] >gi|311700557|gb|ADQ00383.1| prephenate aminotransferase [Solanum lycopersicum]
CL10082.Contig1_Houttuynia_cordata	gi|359482803|ref|XP_003632843.1|	1978	0	PREDICTED: putative phospholipid-transporting ATPase 4-like [Vitis vinifera]
CL10082.Contig2_Houttuynia_cordata	gi|224128678|ref|XP_002329063.1|	344	7e-94	aminophospholipid ATPase [Populus trichocarpa] >gi|222839734|gb|EEE78057.1| aminophospholipid ATPase [Populus trichocarpa]
CL10083.Contig1_Houttuynia_cordata	gi|255571897|ref|XP_002526891.1|	89.7	4e-17	serine-threonine protein kinase, plant-type, putative [Ricinus communis] >gi|223533790|gb|EEF35522.1| serine-threonine protein kinase, plant-type, putative [Ricinus communis]
CL10083.Contig2_Houttuynia_cordata	gi|224113117|ref|XP_002316396.1|	58.5	3e-08	predicted protein [Populus trichocarpa] >gi|222865436|gb|EEF02567.1| predicted protein [Populus trichocarpa]
CL10085.Contig1_Houttuynia_cordata	gi|388513623|gb|AFK44873.1|	188.3	4e-47	unknown [Lotus japonicus]
CL10085.Contig2_Houttuynia_cordata	gi|225451445|ref|XP_002269795.1|	284.6	1e-75	PREDICTED: mitochondrial import receptor subunit TOM20 [Vitis vinifera] >gi|296082346|emb|CBI21351.3| unnamed protein product [Vitis vinifera]
CL10085.Contig3_Houttuynia_cordata	gi|225451445|ref|XP_002269795.1|	284.6	1e-75	PREDICTED: mitochondrial import receptor subunit TOM20 [Vitis vinifera] >gi|296082346|emb|CBI21351.3| unnamed protein product [Vitis vinifera]
CL10086.Contig1_Houttuynia_cordata	gi|359484562|ref|XP_002284044.2|	651.7	0	PREDICTED: casein kinase I isoform delta-like [Vitis vinifera] >gi|297738784|emb|CBI28029.3| unnamed protein product [Vitis vinifera]
CL10086.Contig2_Houttuynia_cordata	gi|359484562|ref|XP_002284044.2|	651.7	0	PREDICTED: casein kinase I isoform delta-like [Vitis vinifera] >gi|297738784|emb|CBI28029.3| unnamed protein product [Vitis vinifera]
CL10086.Contig3_Houttuynia_cordata	gi|359484562|ref|XP_002284044.2|	647.9	0	PREDICTED: casein kinase I isoform delta-like [Vitis vinifera] >gi|297738784|emb|CBI28029.3| unnamed protein product [Vitis vinifera]
CL10087.Contig1_Houttuynia_cordata	gi|225454575|ref|XP_002263732.1|	334	2e-90	PREDICTED: uncharacterized protein LOC100249528 [Vitis vinifera] >gi|297737207|emb|CBI26408.3| unnamed protein product [Vitis vinifera]
CL10088.Contig1_Houttuynia_cordata	gi|255568331|ref|XP_002525140.1|	209.9	4e-53	ring finger protein, putative [Ricinus communis] >gi|223535599|gb|EEF37267.1| ring finger protein, putative [Ricinus communis]
CL10089.Contig1_Houttuynia_cordata	gi|326490977|dbj|BAK05588.1|	178.3	2e-44	predicted protein [Hordeum vulgare subsp. vulgare]
CL1009.Contig1_Houttuynia_cordata	gi|296088608|emb|CBI37599.3|	755	0	unnamed protein product [Vitis vinifera]
CL1009.Contig2_Houttuynia_cordata	gi|302759567|ref|XP_002963206.1|	131.3	3e-30	hypothetical protein SELMODRAFT_230187 [Selaginella moellendorffii] >gi|300168474|gb|EFJ35077.1| hypothetical protein SELMODRAFT_230187 [Selaginella moellendorffii]
CL1009.Contig3_Houttuynia_cordata	gi|226492795|ref|NP_001150462.1|	542.3	3e-153	LOC100284092 [Zea mays] >gi|195639446|gb|ACG39191.1| actin-1 [Zea mays]
CL1009.Contig4_Houttuynia_cordata	gi|388506846|gb|AFK41489.1|	331.3	5e-90	unknown [Medicago truncatula]
CL1009.Contig5_Houttuynia_cordata	gi|388506846|gb|AFK41489.1|	331.3	4e-90	unknown [Medicago truncatula]
CL10090.Contig1_Houttuynia_cordata	gi|297741823|emb|CBI33136.3|	503.1	6e-141	unnamed protein product [Vitis vinifera]
CL10090.Contig2_Houttuynia_cordata	gi|297741823|emb|CBI33136.3|	302.4	1e-80	unnamed protein product [Vitis vinifera]
CL10091.Contig1_Houttuynia_cordata	gi|224080967|ref|XP_002306247.1|	179.5	1e-44	predicted protein [Populus trichocarpa] >gi|222855696|gb|EEE93243.1| predicted protein [Populus trichocarpa]
CL10092.Contig1_Houttuynia_cordata	gi|225464884|ref|XP_002273425.1|	489.6	4e-137	PREDICTED: mRNA-decapping enzyme-like protein [Vitis vinifera] >gi|296084878|emb|CBI28287.3| unnamed protein product [Vitis vinifera]
CL10092.Contig2_Houttuynia_cordata	gi|225464884|ref|XP_002273425.1|	492.7	5e-138	PREDICTED: mRNA-decapping enzyme-like protein [Vitis vinifera] >gi|296084878|emb|CBI28287.3| unnamed protein product [Vitis vinifera]
CL10092.Contig3_Houttuynia_cordata	gi|224104889|ref|XP_002313607.1|	400.6	2e-110	predicted protein [Populus trichocarpa] >gi|222850015|gb|EEE87562.1| predicted protein [Populus trichocarpa]
CL10093.Contig1_Houttuynia_cordata	gi|225431729|ref|XP_002268696.1|	151	1e-35	PREDICTED: uncharacterized protein LOC100243044 [Vitis vinifera] >gi|147796406|emb|CAN65865.1| hypothetical protein VITISV_010256 [Vitis vinifera] >gi|296083363|emb|CBI22999.3| unnamed protein product [Vitis vinifera]
CL10095.Contig1_Houttuynia_cordata	gi|359496425|ref|XP_002264221.2|	1342	0	PREDICTED: elongation factor G, chloroplastic-like [Vitis vinifera]
CL10096.Contig1_Houttuynia_cordata	gi|357125581|ref|XP_003564471.1|	87.8	5e-16	PREDICTED: uncharacterized protein LOC100831718 [Brachypodium distachyon]
CL10098.Contig1_Houttuynia_cordata	gi|225445652|ref|XP_002265472.1|	437.2	3e-121	PREDICTED: proteasomal ubiquitin receptor ADRM1 [Vitis vinifera] >gi|297736028|emb|CBI24066.3| unnamed protein product [Vitis vinifera]
CL10098.Contig2_Houttuynia_cordata	gi|225445652|ref|XP_002265472.1|	437.2	2e-121	PREDICTED: proteasomal ubiquitin receptor ADRM1 [Vitis vinifera] >gi|297736028|emb|CBI24066.3| unnamed protein product [Vitis vinifera]
CL101.Contig1_Houttuynia_cordata	gi|255550299|ref|XP_002516200.1|	993	0	DNA binding protein, putative [Ricinus communis] >gi|223544686|gb|EEF46202.1| DNA binding protein, putative [Ricinus communis]
CL1010.Contig1_Houttuynia_cordata	gi|225463045|ref|XP_002267969.1|	84.3	1e-15	PREDICTED: uncharacterized protein LOC100249959 [Vitis vinifera] >gi|296084561|emb|CBI25582.3| unnamed protein product [Vitis vinifera]
CL1010.Contig2_Houttuynia_cordata	gi|224120434|ref|XP_002331047.1|	73.9	1e-12	predicted protein [Populus trichocarpa] >gi|222872977|gb|EEF10108.1| predicted protein [Populus trichocarpa]
CL10104.Contig1_Houttuynia_cordata	gi|224137674|ref|XP_002322616.1|	612.8	3e-174	predicted protein [Populus trichocarpa] >gi|222867246|gb|EEF04377.1| predicted protein [Populus trichocarpa]
CL10104.Contig2_Houttuynia_cordata	gi|356534736|ref|XP_003535908.1|	85.1	3e-16	PREDICTED: calcium/calmodulin-dependent serine/threonine-protein kinase 1-like [Glycine max]
CL10105.Contig1_Houttuynia_cordata	gi|356555626|ref|XP_003546131.1|	395.2	2e-108	PREDICTED: uncharacterized protein LOC100786567 [Glycine max]
CL10105.Contig2_Houttuynia_cordata	gi|356555626|ref|XP_003546131.1|	389.4	1e-106	PREDICTED: uncharacterized protein LOC100786567 [Glycine max]
CL10105.Contig3_Houttuynia_cordata	gi|356546434|ref|XP_003541631.1|	376.7	6e-103	PREDICTED: uncharacterized protein LOC100811318 [Glycine max]
CL10105.Contig4_Houttuynia_cordata	gi|356555626|ref|XP_003546131.1|	392.1	1e-107	PREDICTED: uncharacterized protein LOC100786567 [Glycine max]
CL10105.Contig5_Houttuynia_cordata	gi|356555626|ref|XP_003546131.1|	399.4	1e-109	PREDICTED: uncharacterized protein LOC100786567 [Glycine max]
CL10105.Contig6_Houttuynia_cordata	gi|147821122|emb|CAN68739.1|	382.1	1e-104	hypothetical protein VITISV_030196 [Vitis vinifera]
CL10106.Contig1_Houttuynia_cordata	gi|297738462|emb|CBI27663.3|	59.7	4e-08	unnamed protein product [Vitis vinifera]
CL10106.Contig2_Houttuynia_cordata	gi|297738462|emb|CBI27663.3|	454.5	1e-126	unnamed protein product [Vitis vinifera]
CL10106.Contig3_Houttuynia_cordata	gi|297738462|emb|CBI27663.3|	454.5	1e-126	unnamed protein product [Vitis vinifera]
CL10107.Contig1_Houttuynia_cordata	gi|356515667|ref|XP_003526520.1|	181.4	3e-45	PREDICTED: probable beta-1,4-xylosyltransferase IRX9H-like [Glycine max]
CL10108.Contig1_Houttuynia_cordata	gi|224136858|ref|XP_002322433.1|	770.4	0	predicted protein [Populus trichocarpa] >gi|222869429|gb|EEF06560.1| predicted protein [Populus trichocarpa]
CL10109.Contig1_Houttuynia_cordata	gi|225423672|ref|XP_002276491.1|	953.7	0	PREDICTED: vacuolar protein sorting-associated protein 52 homolog [Vitis vinifera] >gi|297737982|emb|CBI27183.3| unnamed protein product [Vitis vinifera]
CL1011.Contig1_Houttuynia_cordata	gi|170660047|gb|ACB28472.1|	274.2	1e-72	polyprotein [Ananas comosus]
CL1011.Contig2_Houttuynia_cordata	gi|90399077|emb|CAJ86299.1|	209.1	1e-53	H0124B04.16 [Oryza sativa Indica Group]
CL1011.Contig3_Houttuynia_cordata	gi|147843077|emb|CAN83300.1|	105.5	3e-104	hypothetical protein VITISV_044100 [Vitis vinifera]
CL10110.Contig1_Houttuynia_cordata	gi|356565647|ref|XP_003551050.1|	1099.3	0	PREDICTED: DEAD-box ATP-dependent RNA helicase 21-like isoform 1 [Glycine max] >gi|356565649|ref|XP_003551051.1| PREDICTED: DEAD-box ATP-dependent RNA helicase 21-like isoform 2 [Glycine max]
CL10110.Contig2_Houttuynia_cordata	gi|255561546|ref|XP_002521783.1|	131	4e-30	dead box ATP-dependent RNA helicase, putative [Ricinus communis] >gi|223538996|gb|EEF40593.1| dead box ATP-dependent RNA helicase, putative [Ricinus communis]
CL10111.Contig1_Houttuynia_cordata	gi|357134909|ref|XP_003569057.1|	92.4	1e-17	PREDICTED: uncharacterized protein LOC100837382 [Brachypodium distachyon]
CL10111.Contig2_Houttuynia_cordata	gi|357134909|ref|XP_003569057.1|	92.4	2e-17	PREDICTED: uncharacterized protein LOC100837382 [Brachypodium distachyon]
CL10112.Contig1_Houttuynia_cordata	gi|77556102|gb|ABA98898.1|	34.7	1e-12	retrotransposon protein, putative, unclassified [Oryza sativa Japonica Group]
CL10114.Contig1_Houttuynia_cordata	gi|225450464|ref|XP_002280159.1|	162.2	3e-39	PREDICTED: probable receptor-like protein kinase At2g42960 [Vitis vinifera] >gi|296089839|emb|CBI39658.3| unnamed protein product [Vitis vinifera]
CL10115.Contig1_Houttuynia_cordata	gi|356534027|ref|XP_003535559.1|	77	8e-14	PREDICTED: uncharacterized protein LOC100820145 [Glycine max]
CL10116.Contig1_Houttuynia_cordata	gi|225467749|ref|XP_002265070.1|	270.4	2e-71	PREDICTED: uncharacterized protein LOC100267455 [Vitis vinifera] >gi|296080863|emb|CBI18793.3| unnamed protein product [Vitis vinifera]
CL10116.Contig2_Houttuynia_cordata	gi|225467749|ref|XP_002265070.1|	273.9	2e-72	PREDICTED: uncharacterized protein LOC100267455 [Vitis vinifera] >gi|296080863|emb|CBI18793.3| unnamed protein product [Vitis vinifera]
CL10117.Contig1_Houttuynia_cordata	gi|359484451|ref|XP_002280213.2|	521.5	1e-146	PREDICTED: protein bem46-like [Vitis vinifera] >gi|297738598|emb|CBI27843.3| unnamed protein product [Vitis vinifera]
CL10119.Contig1_Houttuynia_cordata	gi|195620430|gb|ACG32045.1|	140.6	1e-32	calcitonin peptide-receptor component protein [Zea mays]
CL10122.Contig1_Houttuynia_cordata	gi|255573214|ref|XP_002527536.1|	133.7	1e-30	tho2 protein, putative [Ricinus communis] >gi|223533086|gb|EEF34845.1| tho2 protein, putative [Ricinus communis]
CL10123.Contig1_Houttuynia_cordata	gi|224146712|ref|XP_002326109.1|	80.9	7e-74	predicted protein [Populus trichocarpa] >gi|222862984|gb|EEF00491.1| predicted protein [Populus trichocarpa]
CL10124.Contig1_Houttuynia_cordata	gi|225432894|ref|XP_002284143.1|	119	2e-26	PREDICTED: auxin-responsive protein IAA14-like isoform 3 [Vitis vinifera]
CL10124.Contig2_Houttuynia_cordata	gi|313765827|gb|ADR80321.1|	357.1	3e-97	indole-3-acetic acid-induced protein 16 [Vitis vinifera]
CL10125.Contig1_Houttuynia_cordata	gi|225452686|ref|XP_002276826.1|	321.2	8e-87	PREDICTED: protein midA, mitochondrial [Vitis vinifera] >gi|296087782|emb|CBI35038.3| unnamed protein product [Vitis vinifera]
CL10125.Contig2_Houttuynia_cordata	gi|225452686|ref|XP_002276826.1|	215.7	1e-55	PREDICTED: protein midA, mitochondrial [Vitis vinifera] >gi|296087782|emb|CBI35038.3| unnamed protein product [Vitis vinifera]
CL10128.Contig1_Houttuynia_cordata	gi|302844289|ref|XP_002953685.1|	20.8	3e-06	hypothetical protein VOLCADRAFT_94396 [Volvox carteri f. nagariensis] >gi|300261094|gb|EFJ45309.1| hypothetical protein VOLCADRAFT_94396 [Volvox carteri f. nagariensis]
CL10129.Contig1_Houttuynia_cordata	gi|225426550|ref|XP_002272230.1|	384.4	3e-105	PREDICTED: uncharacterized protein LOC100244469 [Vitis vinifera]
CL10130.Contig1_Houttuynia_cordata	gi|225442233|ref|XP_002278228.1|	316.6	3e-85	PREDICTED: DNA-directed RNA polymerase I subunit RPA49 [Vitis vinifera]
CL10131.Contig1_Houttuynia_cordata	gi|225429981|ref|XP_002284012.1|	1409	0	PREDICTED: uncharacterized protein KIAA0090 homolog [Vitis vinifera] >gi|296081867|emb|CBI20872.3| unnamed protein product [Vitis vinifera]
CL10131.Contig2_Houttuynia_cordata	gi|225429981|ref|XP_002284012.1|	1194.9	0	PREDICTED: uncharacterized protein KIAA0090 homolog [Vitis vinifera] >gi|296081867|emb|CBI20872.3| unnamed protein product [Vitis vinifera]
CL10132.Contig1_Houttuynia_cordata	gi|168037751|ref|XP_001771366.1|	97.8	2e-19	predicted protein [Physcomitrella patens subsp. patens] >gi|162677284|gb|EDQ63756.1| predicted protein [Physcomitrella patens subsp. patens]
CL10135.Contig1_Houttuynia_cordata	gi|224099731|ref|XP_002311596.1|	539.3	4e-152	sucrose proton symporter [Populus trichocarpa] >gi|222851416|gb|EEE88963.1| sucrose proton symporter [Populus trichocarpa]
CL10135.Contig2_Houttuynia_cordata	gi|224099731|ref|XP_002311596.1|	556.2	3e-157	sucrose proton symporter [Populus trichocarpa] >gi|222851416|gb|EEE88963.1| sucrose proton symporter [Populus trichocarpa]
CL10137.Contig1_Houttuynia_cordata	gi|147780308|emb|CAN61435.1|	66.2	2e-34	hypothetical protein VITISV_033767 [Vitis vinifera]
CL10138.Contig1_Houttuynia_cordata	gi|147818710|emb|CAN65039.1|	73.6	4e-12	hypothetical protein VITISV_009459 [Vitis vinifera]
CL10138.Contig2_Houttuynia_cordata	gi|147818710|emb|CAN65039.1|	55.8	4e-07	hypothetical protein VITISV_009459 [Vitis vinifera]
CL10139.Contig1_Houttuynia_cordata	gi|356571935|ref|XP_003554126.1|	82.8	6e-15	PREDICTED: uncharacterized protein LOC100808231 [Glycine max]
CL10139.Contig2_Houttuynia_cordata	gi|356571935|ref|XP_003554126.1|	82.8	6e-15	PREDICTED: uncharacterized protein LOC100808231 [Glycine max]
CL1014.Contig1_Houttuynia_cordata	gi|225438972|ref|XP_002284310.1|	844.3	0	PREDICTED: formamidase isoform 2 [Vitis vinifera] >gi|296087335|emb|CBI33709.3| unnamed protein product [Vitis vinifera]
CL1014.Contig2_Houttuynia_cordata	gi|225438972|ref|XP_002284310.1|	678.3	0	PREDICTED: formamidase isoform 2 [Vitis vinifera] >gi|296087335|emb|CBI33709.3| unnamed protein product [Vitis vinifera]
CL10141.Contig1_Houttuynia_cordata	gi|357122259|ref|XP_003562833.1|	90.9	1e-17	PREDICTED: bet1-like protein At4g14600-like [Brachypodium distachyon]
CL10141.Contig2_Houttuynia_cordata	gi|357122259|ref|XP_003562833.1|	124.8	3e-28	PREDICTED: bet1-like protein At4g14600-like [Brachypodium distachyon]
CL10142.Contig1_Houttuynia_cordata	gi|357486773|ref|XP_003613674.1|	72	2e-12	F-box/kelch-repeat protein SKIP11 [Medicago truncatula] >gi|355515009|gb|AES96632.1| F-box/kelch-repeat protein SKIP11 [Medicago truncatula]
CL10142.Contig2_Houttuynia_cordata	gi|297734001|emb|CBI15248.3|	272.3	4e-72	unnamed protein product [Vitis vinifera]
CL10143.Contig1_Houttuynia_cordata	gi|225439346|ref|XP_002270321.1|	646.7	0	PREDICTED: fasciclin-like arabinogalactan protein 17 [Vitis vinifera]
CL10143.Contig2_Houttuynia_cordata	gi|225439346|ref|XP_002270321.1|	24.3	2e-175	PREDICTED: fasciclin-like arabinogalactan protein 17 [Vitis vinifera]
CL10143.Contig3_Houttuynia_cordata	gi|255549621|ref|XP_002515862.1|	200.3	6e-51	conserved hypothetical protein [Ricinus communis] >gi|223545017|gb|EEF46531.1| conserved hypothetical protein [Ricinus communis]
CL10144.Contig1_Houttuynia_cordata	gi|225454276|ref|XP_002275895.1|	226.5	4e-58	PREDICTED: uncharacterized protein LOC100256823 [Vitis vinifera] >gi|297745314|emb|CBI40394.3| unnamed protein product [Vitis vinifera]
CL10144.Contig2_Houttuynia_cordata	gi|225454276|ref|XP_002275895.1|	226.5	4e-58	PREDICTED: uncharacterized protein LOC100256823 [Vitis vinifera] >gi|297745314|emb|CBI40394.3| unnamed protein product [Vitis vinifera]
CL10145.Contig1_Houttuynia_cordata	gi|297736139|emb|CBI24177.3|	74.7	4e-13	unnamed protein product [Vitis vinifera]
CL10145.Contig2_Houttuynia_cordata	gi|297736139|emb|CBI24177.3|	88.6	2e-17	unnamed protein product [Vitis vinifera]
CL10146.Contig1_Houttuynia_cordata	gi|225439321|ref|XP_002267437.1|	528.1	2e-148	PREDICTED: uncharacterized protein LOC100254774 [Vitis vinifera]
CL10147.Contig1_Houttuynia_cordata	gi|385274839|dbj|BAM13874.1|	90.5	7e-18	elongation factor 1 alpha [Symplocarpus renifolius]
CL10148.Contig1_Houttuynia_cordata	gi|255584655|ref|XP_002533050.1|	212.2	1e-53	conserved hypothetical protein [Ricinus communis] >gi|223527148|gb|EEF29320.1| conserved hypothetical protein [Ricinus communis]
CL10148.Contig2_Houttuynia_cordata	gi|255584655|ref|XP_002533050.1|	212.2	9e-54	conserved hypothetical protein [Ricinus communis] >gi|223527148|gb|EEF29320.1| conserved hypothetical protein [Ricinus communis]
CL10149.Contig1_Houttuynia_cordata	gi|359475016|ref|XP_003631569.1|	89.4	1e-17	PREDICTED: LOW QUALITY PROTEIN: 3-hydroxybenzoate 6-hydroxylase 1-like [Vitis vinifera]
CL10152.Contig2_Houttuynia_cordata	gi|358346026|ref|XP_003637074.1|	22.3	4e-07	Cell wall-associated hydrolase, partial [Medicago truncatula] >gi|355503009|gb|AES84212.1| Cell wall-associated hydrolase, partial [Medicago truncatula]
CL10152.Contig3_Houttuynia_cordata	gi|145408590|ref|YP_001152214.1|	29.3	2e-08	ORF124 [Pinus koraiensis] >gi|145048839|gb|ABP35456.1| ORF124 [Pinus koraiensis]
CL10154.Contig1_Houttuynia_cordata	gi|225434311|ref|XP_002264896.1|	793.1	0	PREDICTED: root phototropism protein 2 [Vitis vinifera]
CL10154.Contig2_Houttuynia_cordata	gi|225434311|ref|XP_002264896.1|	354	1e-96	PREDICTED: root phototropism protein 2 [Vitis vinifera]
CL10155.Contig1_Houttuynia_cordata	gi|297790129|ref|XP_002862972.1|	146.7	8e-35	predicted protein [Arabidopsis lyrata subsp. lyrata] >gi|297308761|gb|EFH39231.1| predicted protein [Arabidopsis lyrata subsp. lyrata]
CL10155.Contig2_Houttuynia_cordata	gi|297790129|ref|XP_002862972.1|	146.7	8e-35	predicted protein [Arabidopsis lyrata subsp. lyrata] >gi|297308761|gb|EFH39231.1| predicted protein [Arabidopsis lyrata subsp. lyrata]
CL10156.Contig1_Houttuynia_cordata	gi|225432004|ref|XP_002279385.1|	275.4	1e-72	PREDICTED: probable WRKY transcription factor 48 [Vitis vinifera] >gi|296083226|emb|CBI22862.3| unnamed protein product [Vitis vinifera]
CL10156.Contig2_Houttuynia_cordata	gi|225432004|ref|XP_002279385.1|	288.5	1e-76	PREDICTED: probable WRKY transcription factor 48 [Vitis vinifera] >gi|296083226|emb|CBI22862.3| unnamed protein product [Vitis vinifera]
CL10157.Contig1_Houttuynia_cordata	gi|296085519|emb|CBI29251.3|	401	0	unnamed protein product [Vitis vinifera]
CL10157.Contig2_Houttuynia_cordata	gi|296085519|emb|CBI29251.3|	1223.4	0	unnamed protein product [Vitis vinifera]
CL10157.Contig3_Houttuynia_cordata	gi|296085519|emb|CBI29251.3|	946	0	unnamed protein product [Vitis vinifera]
CL10157.Contig4_Houttuynia_cordata	gi|296085519|emb|CBI29251.3|	401	0	unnamed protein product [Vitis vinifera]
CL10158.Contig1_Houttuynia_cordata	gi|296086422|emb|CBI32011.3|	409.5	2e-113	unnamed protein product [Vitis vinifera]
CL10158.Contig2_Houttuynia_cordata	gi|296086422|emb|CBI32011.3|	415.6	3e-115	unnamed protein product [Vitis vinifera]
CL10158.Contig3_Houttuynia_cordata	gi|296086422|emb|CBI32011.3|	157.9	3e-38	unnamed protein product [Vitis vinifera]
CL10159.Contig1_Houttuynia_cordata	gi|225462434|ref|XP_002264354.1|	416.8	4e-115	PREDICTED: uncharacterized protein LOC100241929 [Vitis vinifera]
CL10160.Contig1_Houttuynia_cordata	gi|297736540|emb|CBI25411.3|	277.3	2e-73	unnamed protein product [Vitis vinifera]
CL10163.Contig1_Houttuynia_cordata	gi|323450084|gb|EGB05967.1|	60.1	1e-08	expressed protein, partial [Aureococcus anophagefferens]
CL10167.Contig1_Houttuynia_cordata	gi|359485807|ref|XP_002270988.2|	1066.6	0	PREDICTED: threonyl-tRNA synthetase-like [Vitis vinifera]
CL10167.Contig2_Houttuynia_cordata	gi|359485807|ref|XP_002270988.2|	1068.9	0	PREDICTED: threonyl-tRNA synthetase-like [Vitis vinifera]
CL10169.Contig1_Houttuynia_cordata	gi|13430174|gb|AAK25754.1|AF334834_1	165.2	7e-40	putative chaperon P13.9 [Castanea sativa]
CL10169.Contig2_Houttuynia_cordata	gi|13430174|gb|AAK25754.1|AF334834_1	57.4	9e-08	putative chaperon P13.9 [Castanea sativa]
CL1017.Contig1_Houttuynia_cordata	gi|297846638|ref|XP_002891200.1|	53.9	7e-07	hypothetical protein ARALYDRAFT_473694 [Arabidopsis lyrata subsp. lyrata] >gi|297337042|gb|EFH67459.1| hypothetical protein ARALYDRAFT_473694 [Arabidopsis lyrata subsp. lyrata]
CL1017.Contig2_Houttuynia_cordata	gi|224125418|ref|XP_002319581.1|	139.4	1e-31	predicted protein [Populus trichocarpa] >gi|222857957|gb|EEE95504.1| predicted protein [Populus trichocarpa]
CL1017.Contig3_Houttuynia_cordata	gi|356570668|ref|XP_003553507.1|	87.8	1e-16	PREDICTED: probable LRR receptor-like serine/threonine-protein kinase At4g08850-like [Glycine max]
CL1017.Contig4_Houttuynia_cordata	gi|147767326|emb|CAN68996.1|	919.5	0	hypothetical protein VITISV_008862 [Vitis vinifera]
CL1017.Contig5_Houttuynia_cordata	gi|147767326|emb|CAN68996.1|	60.8	3e-08	hypothetical protein VITISV_008862 [Vitis vinifera]
CL1017.Contig6_Houttuynia_cordata	gi|255571222|ref|XP_002526561.1|	60.1	1e-08	receptor protein kinase, putative [Ricinus communis] >gi|223534122|gb|EEF35839.1| receptor protein kinase, putative [Ricinus communis]
CL10172.Contig1_Houttuynia_cordata	gi|255576115|ref|XP_002528952.1|	361.7	1e-98	Dual specificity protein phosphatase, putative [Ricinus communis] >gi|223531598|gb|EEF33426.1| Dual specificity protein phosphatase, putative [Ricinus communis]
CL10172.Contig2_Houttuynia_cordata	gi|255576115|ref|XP_002528952.1|	147.5	1e-34	Dual specificity protein phosphatase, putative [Ricinus communis] >gi|223531598|gb|EEF33426.1| Dual specificity protein phosphatase, putative [Ricinus communis]
CL10174.Contig1_Houttuynia_cordata	gi|224080634|ref|XP_002306188.1|	60.5	1e-08	predicted protein [Populus trichocarpa] >gi|222849152|gb|EEE86699.1| predicted protein [Populus trichocarpa]
CL10176.Contig1_Houttuynia_cordata	gi|225449044|ref|XP_002274159.1|	498.8	6e-140	PREDICTED: endoplasmic reticulum metallopeptidase 1 [Vitis vinifera] >gi|296086015|emb|CBI31456.3| unnamed protein product [Vitis vinifera]
CL10177.Contig1_Houttuynia_cordata	gi|357142439|ref|XP_003572572.1|	213.4	6e-54	PREDICTED: uncharacterized protein LOC100837396 [Brachypodium distachyon]
CL10177.Contig2_Houttuynia_cordata	gi|357142439|ref|XP_003572572.1|	117.5	1e-25	PREDICTED: uncharacterized protein LOC100837396 [Brachypodium distachyon]
CL10178.Contig1_Houttuynia_cordata	gi|255586109|ref|XP_002533718.1|	230.3	5e-59	conserved hypothetical protein [Ricinus communis] >gi|223526373|gb|EEF28663.1| conserved hypothetical protein [Ricinus communis]
CL10178.Contig2_Houttuynia_cordata	gi|255586109|ref|XP_002533718.1|	230.3	4e-59	conserved hypothetical protein [Ricinus communis] >gi|223526373|gb|EEF28663.1| conserved hypothetical protein [Ricinus communis]
CL10178.Contig3_Houttuynia_cordata	gi|255586109|ref|XP_002533718.1|	230.3	3e-59	conserved hypothetical protein [Ricinus communis] >gi|223526373|gb|EEF28663.1| conserved hypothetical protein [Ricinus communis]
CL10179.Contig1_Houttuynia_cordata	gi|359477937|ref|XP_002264969.2|	489.2	1e-136	PREDICTED: transcription factor bHLH62-like [Vitis vinifera]
CL10179.Contig2_Houttuynia_cordata	gi|359477937|ref|XP_002264969.2|	104.4	1e-21	PREDICTED: transcription factor bHLH62-like [Vitis vinifera]
CL10179.Contig3_Houttuynia_cordata	gi|148906813|gb|ABR16552.1|	104.4	5e-22	unknown [Picea sitchensis]
CL1018.Contig1_Houttuynia_cordata	gi|225426777|ref|XP_002282782.1|	322.8	7e-87	PREDICTED: ribosomal RNA processing protein 36 homolog [Vitis vinifera] >gi|297742597|emb|CBI34746.3| unnamed protein product [Vitis vinifera]
CL1018.Contig2_Houttuynia_cordata	gi|225426777|ref|XP_002282782.1|	322.8	6e-87	PREDICTED: ribosomal RNA processing protein 36 homolog [Vitis vinifera] >gi|297742597|emb|CBI34746.3| unnamed protein product [Vitis vinifera]
CL1018.Contig3_Houttuynia_cordata	gi|225426777|ref|XP_002282782.1|	322.8	5e-87	PREDICTED: ribosomal RNA processing protein 36 homolog [Vitis vinifera] >gi|297742597|emb|CBI34746.3| unnamed protein product [Vitis vinifera]
CL10184.Contig1_Houttuynia_cordata	gi|225470972|ref|XP_002267297.1|	398.3	1e-109	PREDICTED: arginine/serine-rich-splicing factor RSP31-like [Vitis vinifera]
CL10185.Contig1_Houttuynia_cordata	gi|147807605|emb|CAN68852.1|	82	2e-15	hypothetical protein VITISV_003070 [Vitis vinifera]
CL10185.Contig2_Houttuynia_cordata	gi|9255873|gb|AAF86340.1|AF277455_1	717.2	0	UMP synthase [Nicotiana plumbaginifolia]
CL10187.Contig1_Houttuynia_cordata	gi|224114233|ref|XP_002332407.1|	109	3e-23	predicted protein [Populus trichocarpa] >gi|222832340|gb|EEE70817.1| predicted protein [Populus trichocarpa]
CL10188.Contig1_Houttuynia_cordata	gi|255537988|ref|XP_002510059.1|	200.7	9e-51	cw7 protein, putative [Ricinus communis] >gi|223550760|gb|EEF52246.1| cw7 protein, putative [Ricinus communis]
CL10189.Contig1_Houttuynia_cordata	gi|359488307|ref|XP_002279124.2|	799.3	0	PREDICTED: tryptophan synthase beta chain 2 [Vitis vinifera]
CL1019.Contig1_Houttuynia_cordata	gi|224073212|ref|XP_002304026.1|	605.1	9e-172	predicted protein [Populus trichocarpa] >gi|222841458|gb|EEE79005.1| predicted protein [Populus trichocarpa]
CL1019.Contig2_Houttuynia_cordata	gi|224073212|ref|XP_002304026.1|	608.2	1e-172	predicted protein [Populus trichocarpa] >gi|222841458|gb|EEE79005.1| predicted protein [Populus trichocarpa]
CL1019.Contig4_Houttuynia_cordata	gi|224073212|ref|XP_002304026.1|	23.5	2e-123	predicted protein [Populus trichocarpa] >gi|222841458|gb|EEE79005.1| predicted protein [Populus trichocarpa]
CL1019.Contig5_Houttuynia_cordata	gi|224073212|ref|XP_002304026.1|	608.2	9e-173	predicted protein [Populus trichocarpa] >gi|222841458|gb|EEE79005.1| predicted protein [Populus trichocarpa]
CL1019.Contig6_Houttuynia_cordata	gi|224073212|ref|XP_002304026.1|	608.6	6e-173	predicted protein [Populus trichocarpa] >gi|222841458|gb|EEE79005.1| predicted protein [Populus trichocarpa]
CL1019.Contig7_Houttuynia_cordata	gi|224073212|ref|XP_002304026.1|	23.5	4e-123	predicted protein [Populus trichocarpa] >gi|222841458|gb|EEE79005.1| predicted protein [Populus trichocarpa]
CL10190.Contig1_Houttuynia_cordata	gi|225463376|ref|XP_002271571.1|	156	3e-37	PREDICTED: uncharacterized protein LOC100251997 [Vitis vinifera] >gi|297740629|emb|CBI30811.3| unnamed protein product [Vitis vinifera]
CL10194.Contig1_Houttuynia_cordata	gi|221271881|sp|Q06GQ1.2|ACCD_PIPCE	568.9	5e-161	RecName: Full=Acetyl-coenzyme A carboxylase carboxyl transferase subunit beta, chloroplastic; Short=ACCase subunit beta; Short=Acetyl-CoA carboxylase carboxyltransferase subunit beta
CL10198.Contig1_Houttuynia_cordata	gi|296089788|emb|CBI39607.3|	57.8	6e-07	unnamed protein product [Vitis vinifera]
CL10198.Contig2_Houttuynia_cordata	gi|296089788|emb|CBI39607.3|	57.8	6e-07	unnamed protein product [Vitis vinifera]
CL10198.Contig3_Houttuynia_cordata	gi|255542920|ref|XP_002512523.1|	286.2	1e-76	2-deoxyglucose-6-phosphate phosphatase, putative [Ricinus communis] >gi|223548484|gb|EEF49975.1| 2-deoxyglucose-6-phosphate phosphatase, putative [Ricinus communis]
CL10198.Contig4_Houttuynia_cordata	gi|296089788|emb|CBI39607.3|	88.2	3e-17	unnamed protein product [Vitis vinifera]
CL10198.Contig5_Houttuynia_cordata	gi|296089788|emb|CBI39607.3|	649.4	0	unnamed protein product [Vitis vinifera]
CL10198.Contig6_Houttuynia_cordata	gi|296089788|emb|CBI39607.3|	496.5	2e-139	unnamed protein product [Vitis vinifera]
CL10198.Contig7_Houttuynia_cordata	gi|255542920|ref|XP_002512523.1|	436	3e-121	2-deoxyglucose-6-phosphate phosphatase, putative [Ricinus communis] >gi|223548484|gb|EEF49975.1| 2-deoxyglucose-6-phosphate phosphatase, putative [Ricinus communis]
CL10198.Contig8_Houttuynia_cordata	gi|296089788|emb|CBI39607.3|	223	3e-57	unnamed protein product [Vitis vinifera]
CL10199.Contig1_Houttuynia_cordata	gi|225449434|ref|XP_002278015.1|	853.6	0	PREDICTED: L-type lectin-domain containing receptor kinase S.4 [Vitis vinifera]
CL10199.Contig2_Houttuynia_cordata	gi|225449434|ref|XP_002278015.1|	851.7	0	PREDICTED: L-type lectin-domain containing receptor kinase S.4 [Vitis vinifera]
CL10199.Contig3_Houttuynia_cordata	gi|359481749|ref|XP_003632669.1|	577.4	2e-163	PREDICTED: L-type lectin-domain containing receptor kinase IV.2-like [Vitis vinifera]
CL102.Contig1_Houttuynia_cordata	gi|302142043|emb|CBI19246.3|	131.7	2e-30	unnamed protein product [Vitis vinifera]
CL102.Contig2_Houttuynia_cordata	gi|302142043|emb|CBI19246.3|	147.1	6e-35	unnamed protein product [Vitis vinifera]
CL1020.Contig1_Houttuynia_cordata	gi|359481238|ref|XP_002266958.2|	139.8	6e-32	PREDICTED: uncharacterized protein LOC100258499 [Vitis vinifera]
CL1020.Contig2_Houttuynia_cordata	gi|297833864|ref|XP_002884814.1|	53.5	3e-06	hypothetical protein ARALYDRAFT_317879 [Arabidopsis lyrata subsp. lyrata] >gi|297330654|gb|EFH61073.1| hypothetical protein ARALYDRAFT_317879 [Arabidopsis lyrata subsp. lyrata]
CL10201.Contig1_Houttuynia_cordata	gi|298204606|emb|CBI23881.3|	110.9	5e-24	unnamed protein product [Vitis vinifera]
CL10203.Contig1_Houttuynia_cordata	gi|359483223|ref|XP_002270538.2|	160.6	2e-38	PREDICTED: histone acetyltransferase HAC1-like isoform 1 [Vitis vinifera]
CL10208.Contig1_Houttuynia_cordata	gi|225437779|ref|XP_002281404.1|	240.3	3e-62	PREDICTED: protein transport protein SEC23 [Vitis vinifera] >gi|297744089|emb|CBI37059.3| unnamed protein product [Vitis vinifera]
CL10208.Contig2_Houttuynia_cordata	gi|225437779|ref|XP_002281404.1|	1330.1	0	PREDICTED: protein transport protein SEC23 [Vitis vinifera] >gi|297744089|emb|CBI37059.3| unnamed protein product [Vitis vinifera]
CL10208.Contig3_Houttuynia_cordata	gi|225437779|ref|XP_002281404.1|	52	2e-06	PREDICTED: protein transport protein SEC23 [Vitis vinifera] >gi|297744089|emb|CBI37059.3| unnamed protein product [Vitis vinifera]
CL10211.Contig1_Houttuynia_cordata	gi|358248074|ref|NP_001240062.1|	121.3	1e-26	1-deoxy-D-xylulose 5-phosphate reductoisomerase, chloroplastic-like [Glycine max] >gi|329402627|gb|AEB91528.1| 1-deoxy-D-xylulose 5-phosphate reductoisomerase [Glycine max]
CL10212.Contig1_Houttuynia_cordata	gi|359487562|ref|XP_002279731.2|	967.2	0	PREDICTED: uncharacterized protein LOC100249389 [Vitis vinifera]
CL10214.Contig1_Houttuynia_cordata	gi|356544502|ref|XP_003540689.1|	82.8	6e-15	PREDICTED: uncharacterized protein LOC100793232 [Glycine max]
CL10214.Contig2_Houttuynia_cordata	gi|356544502|ref|XP_003540689.1|	80.5	3e-14	PREDICTED: uncharacterized protein LOC100793232 [Glycine max]
CL10215.Contig1_Houttuynia_cordata	gi|296084050|emb|CBI24438.3|	114.4	1e-24	unnamed protein product [Vitis vinifera]
CL10219.Contig1_Houttuynia_cordata	gi|297735060|emb|CBI17422.3|	644.4	0	unnamed protein product [Vitis vinifera]
CL10219.Contig2_Houttuynia_cordata	gi|356502944|ref|XP_003520274.1|	127.9	4e-29	PREDICTED: aldehyde dehydrogenase family 3 member F1-like [Glycine max]
CL1022.Contig1_Houttuynia_cordata	gi|224082346|ref|XP_002306655.1|	580.1	4e-164	predicted protein [Populus trichocarpa] >gi|222856104|gb|EEE93651.1| predicted protein [Populus trichocarpa]
CL1022.Contig2_Houttuynia_cordata	gi|224082346|ref|XP_002306655.1|	319.7	5e-86	predicted protein [Populus trichocarpa] >gi|222856104|gb|EEE93651.1| predicted protein [Populus trichocarpa]
CL10222.Contig1_Houttuynia_cordata	gi|225442593|ref|XP_002284423.1|	641	0	PREDICTED: uncharacterized protein LOC100266912 [Vitis vinifera] >gi|297743252|emb|CBI36119.3| unnamed protein product [Vitis vinifera]
CL10222.Contig2_Houttuynia_cordata	gi|255551046|ref|XP_002516571.1|	315.5	3e-85	conserved hypothetical protein [Ricinus communis] >gi|223544391|gb|EEF45912.1| conserved hypothetical protein [Ricinus communis]
CL10222.Contig3_Houttuynia_cordata	gi|255551046|ref|XP_002516571.1|	74.3	1e-100	conserved hypothetical protein [Ricinus communis] >gi|223544391|gb|EEF45912.1| conserved hypothetical protein [Ricinus communis]
CL10222.Contig4_Houttuynia_cordata	gi|255551046|ref|XP_002516571.1|	366.7	0	conserved hypothetical protein [Ricinus communis] >gi|223544391|gb|EEF45912.1| conserved hypothetical protein [Ricinus communis]
CL10222.Contig5_Houttuynia_cordata	gi|255551046|ref|XP_002516571.1|	211.8	9e-157	conserved hypothetical protein [Ricinus communis] >gi|223544391|gb|EEF45912.1| conserved hypothetical protein [Ricinus communis]
CL10225.Contig1_Houttuynia_cordata	gi|225434847|ref|XP_002280590.1|	102.8	1e-21	PREDICTED: protein EIN4-like [Vitis vinifera]
CL10226.Contig1_Houttuynia_cordata	gi|225434536|ref|XP_002276692.1|	271.9	1e-71	PREDICTED: ran-binding protein 1 homolog c-like [Vitis vinifera]
CL10226.Contig2_Houttuynia_cordata	gi|225434536|ref|XP_002276692.1|	271.9	1e-71	PREDICTED: ran-binding protein 1 homolog c-like [Vitis vinifera]
CL10227.Contig1_Houttuynia_cordata	gi|225453555|ref|XP_002262754.1|	365.2	1e-99	PREDICTED: uncharacterized protein LOC100250645 [Vitis vinifera] >gi|296088978|emb|CBI38681.3| unnamed protein product [Vitis vinifera]
CL10228.Contig1_Houttuynia_cordata	gi|224108456|ref|XP_002314854.1|	191	1e-47	predicted protein [Populus trichocarpa] >gi|222863894|gb|EEF01025.1| predicted protein [Populus trichocarpa]
CL10228.Contig2_Houttuynia_cordata	gi|224108456|ref|XP_002314854.1|	192.2	5e-48	predicted protein [Populus trichocarpa] >gi|222863894|gb|EEF01025.1| predicted protein [Populus trichocarpa]
CL10228.Contig3_Houttuynia_cordata	gi|224108456|ref|XP_002314854.1|	134.4	8e-31	predicted protein [Populus trichocarpa] >gi|222863894|gb|EEF01025.1| predicted protein [Populus trichocarpa]
CL10229.Contig1_Houttuynia_cordata	gi|224144805|ref|XP_002325421.1|	70.9	5e-12	predicted protein [Populus trichocarpa] >gi|222862296|gb|EEE99802.1| predicted protein [Populus trichocarpa]
CL1023.Contig1_Houttuynia_cordata	gi|351721330|ref|NP_001235670.1|	327.4	4e-88	uncharacterized protein LOC100500018 [Glycine max]
CL1023.Contig2_Houttuynia_cordata	gi|225440398|ref|XP_002268453.1|	94.7	2e-18	PREDICTED: uncharacterized protein LOC100264843 [Vitis vinifera] >gi|297740352|emb|CBI30534.3| unnamed protein product [Vitis vinifera]
CL1023.Contig3_Houttuynia_cordata	gi|115464287|ref|NP_001055743.1|	248.4	3e-65	Os05g0458100 [Oryza sativa Japonica Group] >gi|76057837|emb|CAH55766.1| peptidyl prolyl cis-trans isomerase [Oryza sativa Indica Group] >gi|113579294|dbj|BAF17657.1| Os05g0458100 [Oryza sativa Japonica Group]
CL10230.Contig1_Houttuynia_cordata	gi|296083674|emb|CBI23663.3|	117.5	6e-26	unnamed protein product [Vitis vinifera]
CL10230.Contig2_Houttuynia_cordata	gi|296083674|emb|CBI23663.3|	117.9	4e-26	unnamed protein product [Vitis vinifera]
CL10231.Contig1_Houttuynia_cordata	gi|224129260|ref|XP_002328930.1|	337.8	1e-91	predicted protein [Populus trichocarpa] >gi|222839360|gb|EEE77697.1| predicted protein [Populus trichocarpa]
CL10233.Contig1_Houttuynia_cordata	gi|224067832|ref|XP_002302555.1|	120.9	6e-27	predicted protein [Populus trichocarpa] >gi|222844281|gb|EEE81828.1| predicted protein [Populus trichocarpa]
CL10233.Contig2_Houttuynia_cordata	gi|224067832|ref|XP_002302555.1|	63.9	1e-09	predicted protein [Populus trichocarpa] >gi|222844281|gb|EEE81828.1| predicted protein [Populus trichocarpa]
CL10234.Contig1_Houttuynia_cordata	gi|255569000|ref|XP_002525470.1|	416.8	2e-115	adenosine diphosphatase, putative [Ricinus communis] >gi|223535283|gb|EEF36960.1| adenosine diphosphatase, putative [Ricinus communis]
CL10234.Contig2_Houttuynia_cordata	gi|356560396|ref|XP_003548478.1|	683.7	0	PREDICTED: nucleoside-triphosphatase-like [Glycine max]
CL10235.Contig1_Houttuynia_cordata	gi|334186269|ref|NP_001190649.1|	79.3	1e-14	hydroquinone glucosyltransferase [Arabidopsis thaliana] >gi|332656578|gb|AEE81978.1| hydroquinone glucosyltransferase [Arabidopsis thaliana]
CL10235.Contig2_Houttuynia_cordata	gi|224127894|ref|XP_002320190.1|	574.3	2e-162	predicted protein [Populus trichocarpa] >gi|222860963|gb|EEE98505.1| predicted protein [Populus trichocarpa]
CL10236.Contig1_Houttuynia_cordata	gi|255568653|ref|XP_002525300.1|	143.7	9e-34	conserved hypothetical protein [Ricinus communis] >gi|223535458|gb|EEF37128.1| conserved hypothetical protein [Ricinus communis]
CL10236.Contig2_Houttuynia_cordata	gi|255568653|ref|XP_002525300.1|	142.9	1e-33	conserved hypothetical protein [Ricinus communis] >gi|223535458|gb|EEF37128.1| conserved hypothetical protein [Ricinus communis]
CL10238.Contig1_Houttuynia_cordata	gi|359486551|ref|XP_002275646.2|	416.4	2e-115	PREDICTED: regulator of nonsense transcripts 2-like [Vitis vinifera]
CL10239.Contig1_Houttuynia_cordata	gi|225458826|ref|XP_002283315.1|	86.3	1e-16	PREDICTED: cyclin-D5-1 [Vitis vinifera] >gi|302142205|emb|CBI19408.3| unnamed protein product [Vitis vinifera]
CL1024.Contig1_Houttuynia_cordata	gi|297738634|emb|CBI27879.3|	82.8	1e-14	unnamed protein product [Vitis vinifera]
CL10241.Contig1_Houttuynia_cordata	gi|225446345|ref|XP_002272406.1|	197.2	2e-49	PREDICTED: GPI-anchored protein LORELEI [Vitis vinifera] >gi|302143285|emb|CBI21846.3| unnamed protein product [Vitis vinifera]
CL10241.Contig2_Houttuynia_cordata	gi|225446345|ref|XP_002272406.1|	208.8	7e-53	PREDICTED: GPI-anchored protein LORELEI [Vitis vinifera] >gi|302143285|emb|CBI21846.3| unnamed protein product [Vitis vinifera]
CL10241.Contig3_Houttuynia_cordata	gi|225446345|ref|XP_002272406.1|	199.5	4e-50	PREDICTED: GPI-anchored protein LORELEI [Vitis vinifera] >gi|302143285|emb|CBI21846.3| unnamed protein product [Vitis vinifera]
CL10243.Contig1_Houttuynia_cordata	gi|224108484|ref|XP_002314864.1|	111.3	2e-23	predicted protein [Populus trichocarpa] >gi|118482034|gb|ABK92948.1| unknown [Populus trichocarpa] >gi|222863904|gb|EEF01035.1| predicted protein [Populus trichocarpa]
CL10243.Contig2_Houttuynia_cordata	gi|224108484|ref|XP_002314864.1|	108.6	1e-22	predicted protein [Populus trichocarpa] >gi|118482034|gb|ABK92948.1| unknown [Populus trichocarpa] >gi|222863904|gb|EEF01035.1| predicted protein [Populus trichocarpa]
CL10244.Contig1_Houttuynia_cordata	gi|15625407|gb|AAL04059.1|AF387639_1	150.6	8e-36	like heterochromatin protein LHP1 [Arabidopsis thaliana]
CL10244.Contig2_Houttuynia_cordata	gi|224144902|ref|XP_002325456.1|	84	6e-16	chromo domain protein [Populus trichocarpa] >gi|222862331|gb|EEE99837.1| chromo domain protein [Populus trichocarpa]
CL10245.Contig1_Houttuynia_cordata	gi|297734999|emb|CBI17361.3|	269.2	9e-71	unnamed protein product [Vitis vinifera]
CL10247.Contig2_Houttuynia_cordata	gi|255579651|ref|XP_002530666.1|	59.7	2e-08	catalytic, putative [Ricinus communis] >gi|223529799|gb|EEF31735.1| catalytic, putative [Ricinus communis]
CL10248.Contig1_Houttuynia_cordata	gi|359475584|ref|XP_003631709.1|	399.8	9e-110	PREDICTED: transcription factor GTE2-like [Vitis vinifera]
CL10248.Contig2_Houttuynia_cordata	gi|356554832|ref|XP_003545746.1|	314.7	2e-84	PREDICTED: uncharacterized protein LOC100819363 [Glycine max]
CL10248.Contig3_Houttuynia_cordata	gi|359496779|ref|XP_002264867.2|	83.6	2e-15	PREDICTED: LOW QUALITY PROTEIN: transcription factor GTE2-like [Vitis vinifera]
CL1025.Contig1_Houttuynia_cordata	gi|225461640|ref|XP_002283071.1|	51.2	4e-06	PREDICTED: uncharacterized protein LOC100248637 [Vitis vinifera]
CL10250.Contig1_Houttuynia_cordata	gi|126217796|gb|ABN81351.1|	269.2	0	auxin influx transport protein [Casuarina glauca]
CL10250.Contig2_Houttuynia_cordata	gi|126217796|gb|ABN81351.1|	884.8	0	auxin influx transport protein [Casuarina glauca]
CL10250.Contig3_Houttuynia_cordata	gi|126217798|gb|ABN81352.1|	269.2	6e-160	auxin influx transport protein [Casuarina glauca]
CL10250.Contig4_Houttuynia_cordata	gi|126217798|gb|ABN81352.1|	605.5	6e-172	auxin influx transport protein [Casuarina glauca]
CL10250.Contig5_Houttuynia_cordata	gi|126217798|gb|ABN81352.1|	131	1e-29	auxin influx transport protein [Casuarina glauca]
CL10251.Contig1_Houttuynia_cordata	gi|255581319|ref|XP_002531470.1|	340.1	3e-92	conserved hypothetical protein [Ricinus communis] >gi|223528924|gb|EEF30920.1| conserved hypothetical protein [Ricinus communis]
CL10253.Contig1_Houttuynia_cordata	gi|225462735|ref|XP_002269132.1|	511.5	1e-143	PREDICTED: probable protein phosphatase 2C 76 [Vitis vinifera] >gi|302143680|emb|CBI22541.3| unnamed protein product [Vitis vinifera]
CL10253.Contig2_Houttuynia_cordata	gi|225462735|ref|XP_002269132.1|	513.1	4e-144	PREDICTED: probable protein phosphatase 2C 76 [Vitis vinifera] >gi|302143680|emb|CBI22541.3| unnamed protein product [Vitis vinifera]
CL10254.Contig1_Houttuynia_cordata	gi|225451381|ref|XP_002264144.1|	779.6	0	PREDICTED: nicastrin [Vitis vinifera] >gi|296087098|emb|CBI33472.3| unnamed protein product [Vitis vinifera]
CL10254.Contig2_Houttuynia_cordata	gi|225451381|ref|XP_002264144.1|	779.6	0	PREDICTED: nicastrin [Vitis vinifera] >gi|296087098|emb|CBI33472.3| unnamed protein product [Vitis vinifera]
CL10255.Contig3_Houttuynia_cordata	gi|255557635|ref|XP_002519847.1|	833.6	0	Peptide transporter, putative [Ricinus communis] >gi|223540893|gb|EEF42451.1| Peptide transporter, putative [Ricinus communis]
CL10258.Contig1_Houttuynia_cordata	gi|225460813|ref|XP_002276851.1|	74.3	4e-12	PREDICTED: fimbrin-like protein 2-like [Vitis vinifera]
CL10258.Contig2_Houttuynia_cordata	gi|224061102|ref|XP_002300349.1|	147.5	4e-35	predicted protein [Populus trichocarpa] >gi|222847607|gb|EEE85154.1| predicted protein [Populus trichocarpa]
CL1026.Contig1_Houttuynia_cordata	gi|225466103|ref|XP_002266334.1|	235.3	5e-61	PREDICTED: E3 ubiquitin protein ligase RIN2 [Vitis vinifera] >gi|296084203|emb|CBI24591.3| unnamed protein product [Vitis vinifera]
CL10260.Contig1_Houttuynia_cordata	gi|359490839|ref|XP_003634177.1|	146.4	2e-33	PREDICTED: uncharacterized protein LOC100853355 [Vitis vinifera] >gi|302143995|emb|CBI23100.3| unnamed protein product [Vitis vinifera]
CL10262.Contig1_Houttuynia_cordata	gi|297742660|emb|CBI34809.3|	136.7	9e-32	unnamed protein product [Vitis vinifera]
CL10264.Contig1_Houttuynia_cordata	gi|225465304|ref|XP_002271971.1|	345.1	7e-94	PREDICTED: protein FEZ [Vitis vinifera]
CL10264.Contig2_Houttuynia_cordata	gi|297739436|emb|CBI29618.3|	290.4	1e-77	unnamed protein product [Vitis vinifera]
CL10264.Contig3_Houttuynia_cordata	gi|255556683|ref|XP_002519375.1|	60.8	6e-09	NAC domain-containing protein, putative [Ricinus communis] >gi|223541442|gb|EEF42992.1| NAC domain-containing protein, putative [Ricinus communis]
CL10265.Contig1_Houttuynia_cordata	gi|225445059|ref|XP_002283473.1|	267.3	1e-70	PREDICTED: glucan endo-1,3-beta-glucosidase 13 [Vitis vinifera] >gi|297738738|emb|CBI27983.3| unnamed protein product [Vitis vinifera]
CL10265.Contig2_Houttuynia_cordata	gi|225445059|ref|XP_002283473.1|	192.6	3e-48	PREDICTED: glucan endo-1,3-beta-glucosidase 13 [Vitis vinifera] >gi|297738738|emb|CBI27983.3| unnamed protein product [Vitis vinifera]
CL10266.Contig1_Houttuynia_cordata	gi|296085334|emb|CBI29066.3|	224.9	1e-57	unnamed protein product [Vitis vinifera]
CL10267.Contig1_Houttuynia_cordata	gi|225456715|ref|XP_002274303.1|	659.4	0	PREDICTED: ABC transporter A family member 7 [Vitis vinifera]
CL10269.Contig1_Houttuynia_cordata	gi|225439751|ref|XP_002273172.1|	71.2	5e-11	PREDICTED: pentatricopeptide repeat-containing protein At3g09650, chloroplastic-like [Vitis vinifera]
CL1027.Contig1_Houttuynia_cordata	gi|255565659|ref|XP_002523819.1|	70.9	1e-11	40S ribosomal protein S25, putative [Ricinus communis] >gi|223536907|gb|EEF38545.1| 40S ribosomal protein S25, putative [Ricinus communis]
CL1027.Contig2_Houttuynia_cordata	gi|255565659|ref|XP_002523819.1|	70.9	1e-11	40S ribosomal protein S25, putative [Ricinus communis] >gi|223536907|gb|EEF38545.1| 40S ribosomal protein S25, putative [Ricinus communis]
CL1027.Contig3_Houttuynia_cordata	gi|255565659|ref|XP_002523819.1|	210.7	6e-54	40S ribosomal protein S25, putative [Ricinus communis] >gi|223536907|gb|EEF38545.1| 40S ribosomal protein S25, putative [Ricinus communis]
CL10270.Contig1_Houttuynia_cordata	gi|224100337|ref|XP_002311836.1|	361.7	1e-98	predicted protein [Populus trichocarpa] >gi|118485817|gb|ABK94756.1| unknown [Populus trichocarpa] >gi|222851656|gb|EEE89203.1| predicted protein [Populus trichocarpa]
CL10270.Contig2_Houttuynia_cordata	gi|224100337|ref|XP_002311836.1|	361.7	1e-98	predicted protein [Populus trichocarpa] >gi|118485817|gb|ABK94756.1| unknown [Populus trichocarpa] >gi|222851656|gb|EEE89203.1| predicted protein [Populus trichocarpa]
CL10272.Contig1_Houttuynia_cordata	gi|359476816|ref|XP_002265844.2|	138.3	1e-31	PREDICTED: chaperone protein dnaJ 11, chloroplastic-like [Vitis vinifera]
CL10272.Contig2_Houttuynia_cordata	gi|359476816|ref|XP_002265844.2|	135.2	9e-31	PREDICTED: chaperone protein dnaJ 11, chloroplastic-like [Vitis vinifera]
CL10273.Contig1_Houttuynia_cordata	gi|255566090|ref|XP_002524033.1|	141.4	1e-32	delta DNA polymerase, putative [Ricinus communis] >gi|223536760|gb|EEF38401.1| delta DNA polymerase, putative [Ricinus communis]
CL10275.Contig1_Houttuynia_cordata	gi|378750734|gb|AFC37605.1|	690.6	0	serine threonine protein kinase [Piper colubrinum]
CL10275.Contig2_Houttuynia_cordata	gi|297744550|emb|CBI37812.3|	877.5	0	unnamed protein product [Vitis vinifera]
CL10275.Contig3_Houttuynia_cordata	gi|378750734|gb|AFC37605.1|	627.1	1e-178	serine threonine protein kinase [Piper colubrinum]
CL10277.Contig1_Houttuynia_cordata	gi|270383724|dbj|BAI53120.1|	305.4	1e-81	ribulose-1,5-bisphosphate carboxylase/oxygenase small subunit [Eucalyptus globulus]
CL10277.Contig2_Houttuynia_cordata	gi|270383724|dbj|BAI53120.1|	301.2	2e-80	ribulose-1,5-bisphosphate carboxylase/oxygenase small subunit [Eucalyptus globulus]
CL10279.Contig1_Houttuynia_cordata	gi|255543302|ref|XP_002512714.1|	231.1	3e-59	conserved hypothetical protein [Ricinus communis] >gi|223548675|gb|EEF50166.1| conserved hypothetical protein [Ricinus communis]
CL10279.Contig2_Houttuynia_cordata	gi|255543302|ref|XP_002512714.1|	231.1	3e-59	conserved hypothetical protein [Ricinus communis] >gi|223548675|gb|EEF50166.1| conserved hypothetical protein [Ricinus communis]
CL1028.Contig1_Houttuynia_cordata	gi|296083167|emb|CBI22803.3|	642.5	0	unnamed protein product [Vitis vinifera]
CL1028.Contig2_Houttuynia_cordata	gi|164521896|gb|ABY60737.1|	190.3	1e-47	chloroplast omega-3 fatty acid desaturase [Vigna unguiculata]
CL1028.Contig4_Houttuynia_cordata	gi|156900674|gb|ABU96743.1|	705.7	0	chloroplast omega-3 fatty acid desaturase [Jatropha curcas]
CL10280.Contig1_Houttuynia_cordata	gi|359489009|ref|XP_002278703.2|	264.2	2e-69	PREDICTED: uncharacterized protein LOC100249192 [Vitis vinifera] >gi|296082953|emb|CBI22254.3| unnamed protein product [Vitis vinifera]
CL10280.Contig2_Houttuynia_cordata	gi|359489009|ref|XP_002278703.2|	147.9	1e-34	PREDICTED: uncharacterized protein LOC100249192 [Vitis vinifera] >gi|296082953|emb|CBI22254.3| unnamed protein product [Vitis vinifera]
CL10281.Contig1_Houttuynia_cordata	gi|224061661|ref|XP_002300591.1|	173.7	2e-42	predicted protein [Populus trichocarpa] >gi|222847849|gb|EEE85396.1| predicted protein [Populus trichocarpa]
CL10281.Contig2_Houttuynia_cordata	gi|76262500|gb|ABA41400.1|	51.6	3e-06	pherophorin-C2 protein precursor [Chlamydomonas reinhardtii]
CL10282.Contig1_Houttuynia_cordata	gi|255582382|ref|XP_002531980.1|	193.7	2e-48	conserved hypothetical protein [Ricinus communis] >gi|223528377|gb|EEF30416.1| conserved hypothetical protein [Ricinus communis]
CL10282.Contig2_Houttuynia_cordata	gi|255582382|ref|XP_002531980.1|	193.7	2e-48	conserved hypothetical protein [Ricinus communis] >gi|223528377|gb|EEF30416.1| conserved hypothetical protein [Ricinus communis]
CL10283.Contig1_Houttuynia_cordata	gi|255565693|ref|XP_002523836.1|	379.4	4e-104	Vesicle-associated membrane protein, putative [Ricinus communis] >gi|223536924|gb|EEF38562.1| Vesicle-associated membrane protein, putative [Ricinus communis]
CL10283.Contig2_Houttuynia_cordata	gi|255565693|ref|XP_002523836.1|	329.7	2e-89	Vesicle-associated membrane protein, putative [Ricinus communis] >gi|223536924|gb|EEF38562.1| Vesicle-associated membrane protein, putative [Ricinus communis]
CL10284.Contig1_Houttuynia_cordata	gi|296088278|emb|CBI36504.3|	471.1	1e-131	unnamed protein product [Vitis vinifera]
CL10285.Contig1_Houttuynia_cordata	gi|224057874|ref|XP_002299367.1|	150.2	2e-35	predicted protein [Populus trichocarpa] >gi|118481598|gb|ABK92741.1| unknown [Populus trichocarpa] >gi|118488952|gb|ABK96284.1| unknown [Populus trichocarpa x Populus deltoides] >gi|222846625|gb|EEE84172.1| predicted protein [Populus trichocarpa]
CL10286.Contig1_Houttuynia_cordata	gi|225464884|ref|XP_002273425.1|	134.8	1e-30	PREDICTED: mRNA-decapping enzyme-like protein [Vitis vinifera] >gi|296084878|emb|CBI28287.3| unnamed protein product [Vitis vinifera]
CL10286.Contig2_Houttuynia_cordata	gi|225464884|ref|XP_002273425.1|	127.9	1e-28	PREDICTED: mRNA-decapping enzyme-like protein [Vitis vinifera] >gi|296084878|emb|CBI28287.3| unnamed protein product [Vitis vinifera]
CL10288.Contig1_Houttuynia_cordata	gi|297817842|ref|XP_002876804.1|	103.6	9e-21	ATPSKR1 [Arabidopsis lyrata subsp. lyrata] >gi|297322642|gb|EFH53063.1| ATPSKR1 [Arabidopsis lyrata subsp. lyrata]
CL10288.Contig2_Houttuynia_cordata	gi|297817842|ref|XP_002876804.1|	103.6	9e-21	ATPSKR1 [Arabidopsis lyrata subsp. lyrata] >gi|297322642|gb|EFH53063.1| ATPSKR1 [Arabidopsis lyrata subsp. lyrata]
CL1029.Contig10_Houttuynia_cordata	gi|388494848|gb|AFK35490.1|	170.2	4e-41	unknown [Medicago truncatula]
CL1029.Contig11_Houttuynia_cordata	gi|388494848|gb|AFK35490.1|	167.9	2e-40	unknown [Medicago truncatula]
CL1029.Contig12_Houttuynia_cordata	gi|388494848|gb|AFK35490.1|	154.5	2e-36	unknown [Medicago truncatula]
CL1029.Contig13_Houttuynia_cordata	gi|388494848|gb|AFK35490.1|	152.5	8e-36	unknown [Medicago truncatula]
CL1029.Contig14_Houttuynia_cordata	gi|388494848|gb|AFK35490.1|	35	9e-35	unknown [Medicago truncatula]
CL1029.Contig1_Houttuynia_cordata	gi|118486515|gb|ABK95097.1|	129	9e-29	unknown [Populus trichocarpa] >gi|118487974|gb|ABK95808.1| unknown [Populus trichocarpa]
CL1029.Contig2_Houttuynia_cordata	gi|118486515|gb|ABK95097.1|	129	9e-29	unknown [Populus trichocarpa] >gi|118487974|gb|ABK95808.1| unknown [Populus trichocarpa]
CL1029.Contig3_Houttuynia_cordata	gi|388494848|gb|AFK35490.1|	169.9	6e-41	unknown [Medicago truncatula]
CL1029.Contig4_Houttuynia_cordata	gi|3242079|emb|CAA07370.1|	35.8	8e-29	proline-rich protein [Capsicum annuum]
CL1029.Contig5_Houttuynia_cordata	gi|388494848|gb|AFK35490.1|	171.8	8e-42	unknown [Medicago truncatula]
CL1029.Contig6_Houttuynia_cordata	gi|388494848|gb|AFK35490.1|	172.2	5e-42	unknown [Medicago truncatula]
CL1029.Contig7_Houttuynia_cordata	gi|3242079|emb|CAA07370.1|	169.9	2e-41	proline-rich protein [Capsicum annuum]
CL1029.Contig8_Houttuynia_cordata	gi|3242079|emb|CAA07370.1|	35.8	2e-36	proline-rich protein [Capsicum annuum]
CL1029.Contig9_Houttuynia_cordata	gi|388494848|gb|AFK35490.1|	154.1	3e-36	unknown [Medicago truncatula]
CL10290.Contig1_Houttuynia_cordata	gi|296084520|emb|CBI25541.3|	619.4	6e-176	unnamed protein product [Vitis vinifera]
CL10291.Contig1_Houttuynia_cordata	gi|224101317|ref|XP_002312230.1|	292.4	6e-78	predicted protein [Populus trichocarpa] >gi|222852050|gb|EEE89597.1| predicted protein [Populus trichocarpa]
CL10291.Contig2_Houttuynia_cordata	gi|224101317|ref|XP_002312230.1|	287.7	1e-76	predicted protein [Populus trichocarpa] >gi|222852050|gb|EEE89597.1| predicted protein [Populus trichocarpa]
CL10292.Contig1_Houttuynia_cordata	gi|255575625|ref|XP_002528712.1|	198.7	4e-50	carboxylic ester hydrolase, putative [Ricinus communis] >gi|223531806|gb|EEF33624.1| carboxylic ester hydrolase, putative [Ricinus communis]
CL10292.Contig2_Houttuynia_cordata	gi|357442971|ref|XP_003591763.1|	91.3	4e-18	GDSL esterase/lipase [Medicago truncatula] >gi|355480811|gb|AES62014.1| GDSL esterase/lipase [Medicago truncatula]
CL10295.Contig1_Houttuynia_cordata	gi|225466135|ref|XP_002268388.1|	22.7	0	PREDICTED: nitric oxide synthase 1 [Vitis vinifera] >gi|296084222|emb|CBI24610.3| unnamed protein product [Vitis vinifera]
CL10295.Contig2_Houttuynia_cordata	gi|225466135|ref|XP_002268388.1|	99.4	2e-98	PREDICTED: nitric oxide synthase 1 [Vitis vinifera] >gi|296084222|emb|CBI24610.3| unnamed protein product [Vitis vinifera]
CL10297.Contig2_Houttuynia_cordata	gi|224067048|ref|XP_002302337.1|	245	1e-63	predicted protein [Populus trichocarpa] >gi|222844063|gb|EEE81610.1| predicted protein [Populus trichocarpa]
CL10297.Contig3_Houttuynia_cordata	gi|115448821|ref|NP_001048190.1|	134.8	1e-30	Os02g0760500 [Oryza sativa Japonica Group] >gi|113537721|dbj|BAF10104.1| Os02g0760500 [Oryza sativa Japonica Group]
CL10299.Contig1_Houttuynia_cordata	gi|359488622|ref|XP_003633791.1|	601.3	1e-170	PREDICTED: uncharacterized protein LOC100257639 [Vitis vinifera]
CL1030.Contig1_Houttuynia_cordata	gi|356510199|ref|XP_003523827.1|	369.8	5e-101	PREDICTED: probable DNA-3-methyladenine glycosylase 2-like [Glycine max]
CL1030.Contig2_Houttuynia_cordata	gi|115465635|ref|NP_001056417.1|	368.2	1e-100	Os05g0579100 [Oryza sativa Japonica Group] >gi|113579968|dbj|BAF18331.1| Os05g0579100 [Oryza sativa Japonica Group]
CL1030.Contig3_Houttuynia_cordata	gi|225458267|ref|XP_002282344.1|	266.5	2e-70	PREDICTED: DNA-3-methyladenine glycosylase 1-like [Vitis vinifera]
CL10300.Contig1_Houttuynia_cordata	gi|356556444|ref|XP_003546536.1|	65.1	5e-10	PREDICTED: uncharacterized protein LOC100779627 [Glycine max]
CL10300.Contig2_Houttuynia_cordata	gi|356556444|ref|XP_003546536.1|	65.1	4e-10	PREDICTED: uncharacterized protein LOC100779627 [Glycine max]
CL10301.Contig2_Houttuynia_cordata	gi|147791766|emb|CAN75046.1|	121.3	1e-26	hypothetical protein VITISV_023142 [Vitis vinifera]
CL10302.Contig2_Houttuynia_cordata	gi|225437937|ref|XP_002268789.1|	147.5	1e-34	PREDICTED: WD repeat-containing protein 26 [Vitis vinifera]
CL10303.Contig1_Houttuynia_cordata	gi|147858322|emb|CAN81424.1|	333.2	6e-90	hypothetical protein VITISV_035944 [Vitis vinifera]
CL10305.Contig1_Houttuynia_cordata	gi|296082404|emb|CBI21409.3|	50.8	6e-06	unnamed protein product [Vitis vinifera]
CL10306.Contig1_Houttuynia_cordata	gi|148907210|gb|ABR16746.1|	101.7	2e-66	unknown [Picea sitchensis]
CL10306.Contig2_Houttuynia_cordata	gi|148907210|gb|ABR16746.1|	101.7	2e-66	unknown [Picea sitchensis]
CL10307.Contig2_Houttuynia_cordata	gi|600118|emb|CAA84230.1|	53.1	1e-06	extensin-like protein [Zea mays] >gi|1096557|prf||2111476A extensin-like domain
CL10308.Contig1_Houttuynia_cordata	gi|147866080|emb|CAN80959.1|	33.9	5e-23	hypothetical protein VITISV_037562 [Vitis vinifera]
CL10308.Contig2_Houttuynia_cordata	gi|359489825|ref|XP_002276148.2|	65.1	8e-10	PREDICTED: AT-rich interactive domain-containing protein 1-like [Vitis vinifera]
CL10309.Contig1_Houttuynia_cordata	gi|359485367|ref|XP_002273712.2|	1209.9	0	PREDICTED: transcription initiation factor TFIID subunit 1-A-like [Vitis vinifera]
CL10309.Contig2_Houttuynia_cordata	gi|359485367|ref|XP_002273712.2|	403.7	0	PREDICTED: transcription initiation factor TFIID subunit 1-A-like [Vitis vinifera]
CL10309.Contig3_Houttuynia_cordata	gi|359485367|ref|XP_002273712.2|	790.4	0	PREDICTED: transcription initiation factor TFIID subunit 1-A-like [Vitis vinifera]
CL1031.Contig1_Houttuynia_cordata	gi|356517628|ref|XP_003527489.1|	539.3	3e-152	PREDICTED: 24-methylenesterol C-methyltransferase 2-like [Glycine max]
CL1031.Contig2_Houttuynia_cordata	gi|163955690|gb|ABY49843.1|	132.9	1e-30	24-sterol C-methyltransferase [Gossypium hirsutum]
CL10310.Contig2_Houttuynia_cordata	gi|356544806|ref|XP_003540838.1|	396.4	5e-109	PREDICTED: thaumatin-like protein-like [Glycine max]
CL10310.Contig3_Houttuynia_cordata	gi|356544806|ref|XP_003540838.1|	390.6	2e-107	PREDICTED: thaumatin-like protein-like [Glycine max]
CL10311.Contig1_Houttuynia_cordata	gi|242068605|ref|XP_002449579.1|	64.3	5e-10	hypothetical protein SORBIDRAFT_05g019550 [Sorghum bicolor] >gi|241935422|gb|EES08567.1| hypothetical protein SORBIDRAFT_05g019550 [Sorghum bicolor]
CL10312.Contig1_Houttuynia_cordata	gi|255579265|ref|XP_002530478.1|	562	7e-159	conserved hypothetical protein [Ricinus communis] >gi|223529975|gb|EEF31901.1| conserved hypothetical protein [Ricinus communis]
CL10312.Contig2_Houttuynia_cordata	gi|255579265|ref|XP_002530478.1|	582.8	4e-165	conserved hypothetical protein [Ricinus communis] >gi|223529975|gb|EEF31901.1| conserved hypothetical protein [Ricinus communis]
CL10313.Contig1_Houttuynia_cordata	gi|225462240|ref|XP_002262755.1|	496.9	2e-139	PREDICTED: peroxisomal 2,4-dienoyl-CoA reductase [Vitis vinifera] >gi|297736138|emb|CBI24176.3| unnamed protein product [Vitis vinifera]
CL10313.Contig2_Houttuynia_cordata	gi|225462240|ref|XP_002262755.1|	485	8e-136	PREDICTED: peroxisomal 2,4-dienoyl-CoA reductase [Vitis vinifera] >gi|297736138|emb|CBI24176.3| unnamed protein product [Vitis vinifera]
CL10314.Contig1_Houttuynia_cordata	gi|225456679|ref|XP_002267314.1|	524.2	1e-147	PREDICTED: uncharacterized protein LOC100262158 [Vitis vinifera]
CL10315.Contig1_Houttuynia_cordata	gi|225432336|ref|XP_002274817.1|	105.9	9e-22	PREDICTED: uncharacterized protein LOC100257952 [Vitis vinifera]
CL10315.Contig3_Houttuynia_cordata	gi|225438045|ref|XP_002271737.1|	56.2	1e-07	PREDICTED: uncharacterized protein LOC100256578 [Vitis vinifera]
CL10318.Contig1_Houttuynia_cordata	gi|359497563|ref|XP_002263475.2|	66.6	9e-10	PREDICTED: fimbrin-1-like, partial [Vitis vinifera]
CL1032.Contig1_Houttuynia_cordata	gi|242044034|ref|XP_002459888.1|	75.1	4e-13	hypothetical protein SORBIDRAFT_02g013070 [Sorghum bicolor] >gi|241923265|gb|EER96409.1| hypothetical protein SORBIDRAFT_02g013070 [Sorghum bicolor]
CL1032.Contig2_Houttuynia_cordata	gi|224118160|ref|XP_002331572.1|	132.5	3e-30	predicted protein [Populus trichocarpa] >gi|222873796|gb|EEF10927.1| predicted protein [Populus trichocarpa]
CL1032.Contig3_Houttuynia_cordata	gi|242044034|ref|XP_002459888.1|	75.1	4e-13	hypothetical protein SORBIDRAFT_02g013070 [Sorghum bicolor] >gi|241923265|gb|EER96409.1| hypothetical protein SORBIDRAFT_02g013070 [Sorghum bicolor]
CL1032.Contig4_Houttuynia_cordata	gi|195628302|gb|ACG35981.1|	129.8	3e-29	tyrosine specific protein phosphatase family protein [Zea mays]
CL1032.Contig5_Houttuynia_cordata	gi|242044034|ref|XP_002459888.1|	75.1	6e-13	hypothetical protein SORBIDRAFT_02g013070 [Sorghum bicolor] >gi|241923265|gb|EER96409.1| hypothetical protein SORBIDRAFT_02g013070 [Sorghum bicolor]
CL1032.Contig6_Houttuynia_cordata	gi|195628302|gb|ACG35981.1|	129.8	4e-29	tyrosine specific protein phosphatase family protein [Zea mays]
CL1032.Contig7_Houttuynia_cordata	gi|195628302|gb|ACG35981.1|	129.8	3e-29	tyrosine specific protein phosphatase family protein [Zea mays]
CL10320.Contig1_Houttuynia_cordata	gi|225442665|ref|XP_002279835.1|	338.6	1e-91	PREDICTED: uncharacterized protein LOC100244623 [Vitis vinifera]
CL10320.Contig2_Houttuynia_cordata	gi|225442665|ref|XP_002279835.1|	338.2	1e-91	PREDICTED: uncharacterized protein LOC100244623 [Vitis vinifera]
CL10321.Contig1_Houttuynia_cordata	gi|225452572|ref|XP_002275511.1|	190.7	2e-47	PREDICTED: chloroplastic group IIA intron splicing facilitator CRS1, chloroplastic-like [Vitis vinifera]
CL10321.Contig2_Houttuynia_cordata	gi|225452572|ref|XP_002275511.1|	186.4	2e-46	PREDICTED: chloroplastic group IIA intron splicing facilitator CRS1, chloroplastic-like [Vitis vinifera]
CL10321.Contig3_Houttuynia_cordata	gi|225452572|ref|XP_002275511.1|	186	2e-46	PREDICTED: chloroplastic group IIA intron splicing facilitator CRS1, chloroplastic-like [Vitis vinifera]
CL10322.Contig1_Houttuynia_cordata	gi|359489060|ref|XP_002275929.2|	43.9	6e-32	PREDICTED: uncharacterized deoxyribonuclease YabD-like [Vitis vinifera]
CL10322.Contig2_Houttuynia_cordata	gi|326515994|dbj|BAJ88020.1|	197.2	5e-50	predicted protein [Hordeum vulgare subsp. vulgare]
CL10325.Contig1_Houttuynia_cordata	gi|115460006|ref|NP_001053603.1|	948.7	0	Os04g0570800 [Oryza sativa Japonica Group] >gi|38567915|emb|CAD41579.3| OSJNBa0088I22.11 [Oryza sativa Japonica Group] >gi|113565174|dbj|BAF15517.1| Os04g0570800 [Oryza sativa Japonica Group]
CL10327.Contig1_Houttuynia_cordata	gi|357493053|ref|XP_003616815.1|	54.7	4e-07	Cold and drought-regulated protein CORA [Medicago truncatula] >gi|355518150|gb|AES99773.1| Cold and drought-regulated protein CORA [Medicago truncatula]
CL10327.Contig2_Houttuynia_cordata	gi|585218|sp|P37704.1|GRP7_DAUCA	60.8	6e-09	RecName: Full=Glycine-rich protein DC7.1; Flags: Precursor
CL10328.Contig1_Houttuynia_cordata	gi|224109270|ref|XP_002333289.1|	95.5	1e-18	predicted protein [Populus trichocarpa] >gi|222835888|gb|EEE74309.1| predicted protein [Populus trichocarpa]
CL1033.Contig1_Houttuynia_cordata	gi|225440570|ref|XP_002276763.1|	379.4	8e-104	PREDICTED: uncharacterized protein LOC100264906 [Vitis vinifera] >gi|297740266|emb|CBI30448.3| unnamed protein product [Vitis vinifera]
CL1033.Contig2_Houttuynia_cordata	gi|6523547|emb|CAB62280.1|	50.8	8e-06	hydroxyproline-rich glycoprotein DZ-HRGP [Volvox carteri f. nagariensis]
CL10330.Contig1_Houttuynia_cordata	gi|224066961|ref|XP_002302300.1|	308.5	1e-82	predicted protein [Populus trichocarpa] >gi|222844026|gb|EEE81573.1| predicted protein [Populus trichocarpa]
CL10330.Contig2_Houttuynia_cordata	gi|225459290|ref|XP_002285788.1|	65.1	4e-10	PREDICTED: 5&apos;-adenylylsulfate reductase-like 4 isoform 1 [Vitis vinifera]
CL10331.Contig1_Houttuynia_cordata	gi|225431467|ref|XP_002280682.1|	639	0	PREDICTED: serine/threonine-protein kinase cst-1-like isoform 1 [Vitis vinifera]
CL10331.Contig2_Houttuynia_cordata	gi|45861621|gb|AAS78639.1|	60.1	1e-08	MAP3Ka [Nicotiana benthamiana]
CL10332.Contig1_Houttuynia_cordata	gi|225459251|ref|XP_002285767.1|	635.2	0	PREDICTED: UDP-glycosyltransferase 85A3 [Vitis vinifera]
CL10336.Contig1_Houttuynia_cordata	gi|225460119|ref|XP_002275612.1|	766.1	0	PREDICTED: uncharacterized protein LOC100260107 [Vitis vinifera] >gi|297741004|emb|CBI31316.3| unnamed protein product [Vitis vinifera]
CL1034.Contig1_Houttuynia_cordata	gi|359806525|ref|NP_001241003.1|	269.6	3e-71	mitogen-activated protein kinase kinase kinase 2-like [Glycine max] >gi|345651737|gb|AEO14878.1| rsmv23 protein [Glycine max]
CL10340.Contig1_Houttuynia_cordata	gi|224125406|ref|XP_002319578.1|	208.8	1e-52	predicted protein [Populus trichocarpa] >gi|222857954|gb|EEE95501.1| predicted protein [Populus trichocarpa]
CL10342.Contig1_Houttuynia_cordata	gi|224065435|ref|XP_002301816.1|	298.5	1e-79	predicted protein [Populus trichocarpa] >gi|222843542|gb|EEE81089.1| predicted protein [Populus trichocarpa]
CL10342.Contig2_Houttuynia_cordata	gi|224065435|ref|XP_002301816.1|	274.6	1e-72	predicted protein [Populus trichocarpa] >gi|222843542|gb|EEE81089.1| predicted protein [Populus trichocarpa]
CL10344.Contig1_Houttuynia_cordata	gi|297735134|emb|CBI17496.3|	337.4	3e-91	unnamed protein product [Vitis vinifera]
CL10344.Contig2_Houttuynia_cordata	gi|225430718|ref|XP_002266392.1|	104.8	1e-76	PREDICTED: transmembrane protein 53-like [Vitis vinifera]
CL10344.Contig3_Houttuynia_cordata	gi|297735134|emb|CBI17496.3|	104.8	7e-22	unnamed protein product [Vitis vinifera]
CL10345.Contig1_Houttuynia_cordata	gi|359484463|ref|XP_003633112.1|	46.6	4e-34	PREDICTED: U-box domain-containing protein 34-like [Vitis vinifera]
CL10345.Contig2_Houttuynia_cordata	gi|359484463|ref|XP_003633112.1|	225.7	1e-58	PREDICTED: U-box domain-containing protein 34-like [Vitis vinifera]
CL10346.Contig1_Houttuynia_cordata	gi|297736283|emb|CBI24921.3|	211.8	1e-53	unnamed protein product [Vitis vinifera]
CL10347.Contig1_Houttuynia_cordata	gi|225430316|ref|XP_002282750.1|	55.1	1e-06	PREDICTED: uncharacterized protein LOC100262916 [Vitis vinifera] >gi|296082052|emb|CBI21057.3| unnamed protein product [Vitis vinifera]
CL10348.Contig1_Houttuynia_cordata	gi|359496546|ref|XP_002270295.2|	650.6	0	PREDICTED: receptor-like serine/threonine-protein kinase SD1-8-like [Vitis vinifera]
CL10349.Contig1_Houttuynia_cordata	gi|297739729|emb|CBI29911.3|	131.3	3e-30	unnamed protein product [Vitis vinifera]
CL10350.Contig1_Houttuynia_cordata	gi|359475799|ref|XP_002285000.2|	833.2	0	PREDICTED: uncharacterized protein LOC100264514 [Vitis vinifera]
CL10350.Contig2_Houttuynia_cordata	gi|359475799|ref|XP_002285000.2|	628.6	1e-178	PREDICTED: uncharacterized protein LOC100264514 [Vitis vinifera]
CL10353.Contig1_Houttuynia_cordata	gi|225464178|ref|XP_002269817.1|	77.4	6e-14	PREDICTED: ribonuclease H2 subunit A isoform 1 [Vitis vinifera] >gi|296086584|emb|CBI32219.3| unnamed protein product [Vitis vinifera]
CL10353.Contig2_Houttuynia_cordata	gi|357160839|ref|XP_003578893.1|	68.9	2e-11	PREDICTED: ribonuclease H2 subunit A-like [Brachypodium distachyon]
CL10354.Contig1_Houttuynia_cordata	gi|242085108|ref|XP_002442979.1|	75.1	3e-13	hypothetical protein SORBIDRAFT_08g005640 [Sorghum bicolor] >gi|241943672|gb|EES16817.1| hypothetical protein SORBIDRAFT_08g005640 [Sorghum bicolor]
CL10354.Contig2_Houttuynia_cordata	gi|242085108|ref|XP_002442979.1|	75.1	3e-13	hypothetical protein SORBIDRAFT_08g005640 [Sorghum bicolor] >gi|241943672|gb|EES16817.1| hypothetical protein SORBIDRAFT_08g005640 [Sorghum bicolor]
CL10357.Contig1_Houttuynia_cordata	gi|224065308|ref|XP_002301767.1|	229.9	3e-59	predicted protein [Populus trichocarpa] >gi|222843493|gb|EEE81040.1| predicted protein [Populus trichocarpa]
CL10359.Contig1_Houttuynia_cordata	gi|356553068|ref|XP_003544880.1|	143.3	9e-34	PREDICTED: uncharacterized protein LOC100790453 [Glycine max]
CL10360.Contig1_Houttuynia_cordata	gi|356513892|ref|XP_003525642.1|	63.9	1e-09	PREDICTED: uncharacterized protein LOC100799942 [Glycine max]
CL10363.Contig1_Houttuynia_cordata	gi|359476556|ref|XP_003631859.1|	79	5e-14	PREDICTED: translational activator GCN1 isoform 2 [Vitis vinifera]
CL10364.Contig1_Houttuynia_cordata	gi|242041531|ref|XP_002468160.1|	118.2	3e-26	hypothetical protein SORBIDRAFT_01g040640 [Sorghum bicolor] >gi|241922014|gb|EER95158.1| hypothetical protein SORBIDRAFT_01g040640 [Sorghum bicolor]
CL10365.Contig1_Houttuynia_cordata	gi|296082243|emb|CBI21248.3|	583.9	1e-165	unnamed protein product [Vitis vinifera]
CL10365.Contig2_Houttuynia_cordata	gi|296082243|emb|CBI21248.3|	612.8	2e-174	unnamed protein product [Vitis vinifera]
CL10366.Contig1_Houttuynia_cordata	gi|356548973|ref|XP_003542873.1|	650.6	0	PREDICTED: uncharacterized protein LOC100802088 [Glycine max]
CL10367.Contig1_Houttuynia_cordata	gi|297734237|emb|CBI15484.3|	129	1e-29	unnamed protein product [Vitis vinifera]
CL10367.Contig2_Houttuynia_cordata	gi|297734237|emb|CBI15484.3|	124.8	4e-28	unnamed protein product [Vitis vinifera]
CL10368.Contig1_Houttuynia_cordata	gi|225432270|ref|XP_002272119.1|	518.5	1e-145	PREDICTED: protein SRG1 [Vitis vinifera] >gi|297736858|emb|CBI26059.3| unnamed protein product [Vitis vinifera]
CL10368.Contig2_Houttuynia_cordata	gi|225432270|ref|XP_002272119.1|	531.6	1e-149	PREDICTED: protein SRG1 [Vitis vinifera] >gi|297736858|emb|CBI26059.3| unnamed protein product [Vitis vinifera]
CL10369.Contig1_Houttuynia_cordata	gi|359494939|ref|XP_003634876.1|	223	9e-58	PREDICTED: exportin-7-like [Vitis vinifera] >gi|298205126|emb|CBI40647.3| unnamed protein product [Vitis vinifera]
CL10369.Contig2_Houttuynia_cordata	gi|359494939|ref|XP_003634876.1|	427.2	9e-119	PREDICTED: exportin-7-like [Vitis vinifera] >gi|298205126|emb|CBI40647.3| unnamed protein product [Vitis vinifera]
CL1037.Contig1_Houttuynia_cordata	gi|255577901|ref|XP_002529823.1|	486.5	5e-136	UDP-glucosyltransferase, putative [Ricinus communis] >gi|223530700|gb|EEF32572.1| UDP-glucosyltransferase, putative [Ricinus communis]
CL1037.Contig2_Houttuynia_cordata	gi|82658818|gb|ABB88578.1|	113.2	1e-24	UDP-glucosyltransferase [Ixeris dentata var. albiflora]
CL1037.Contig3_Houttuynia_cordata	gi|224116974|ref|XP_002331798.1|	152.1	2e-36	predicted protein [Populus trichocarpa] >gi|222874494|gb|EEF11625.1| predicted protein [Populus trichocarpa]
CL1037.Contig4_Houttuynia_cordata	gi|255583381|ref|XP_002532451.1|	121.7	2e-27	UDP-glucosyltransferase, putative [Ricinus communis] >gi|223527841|gb|EEF29937.1| UDP-glucosyltransferase, putative [Ricinus communis]
CL1037.Contig5_Houttuynia_cordata	gi|224116974|ref|XP_002331798.1|	99.4	1e-20	predicted protein [Populus trichocarpa] >gi|222874494|gb|EEF11625.1| predicted protein [Populus trichocarpa]
CL10370.Contig1_Houttuynia_cordata	gi|388492340|gb|AFK34236.1|	94.4	4e-19	unknown [Medicago truncatula]
CL10370.Contig2_Houttuynia_cordata	gi|388492340|gb|AFK34236.1|	80.9	5e-15	unknown [Medicago truncatula]
CL10370.Contig3_Houttuynia_cordata	gi|388492340|gb|AFK34236.1|	68.2	3e-11	unknown [Medicago truncatula]
CL10371.Contig1_Houttuynia_cordata	gi|297734486|emb|CBI15733.3|	167.2	3e-40	unnamed protein product [Vitis vinifera]
CL10372.Contig1_Houttuynia_cordata	gi|115483112|ref|NP_001065149.1|	139.4	3e-32	Os10g0532600 [Oryza sativa Japonica Group] >gi|31433246|gb|AAP54784.1| uncharacterized plant-specific domain TIGR01568 family protein, expressed [Oryza sativa Japonica Group] >gi|113639758|dbj|BAF27063.1| Os10g0532600 [Oryza sativa Japonica Group]
CL10373.Contig1_Houttuynia_cordata	gi|225457666|ref|XP_002273442.1|	230.7	1e-59	PREDICTED: putative DNA-binding protein ESCAROLA [Vitis vinifera]
CL10374.Contig1_Houttuynia_cordata	gi|225438571|ref|XP_002276210.1|	70.9	5e-12	PREDICTED: uncharacterized protein LOC100266423 [Vitis vinifera]
CL10374.Contig2_Houttuynia_cordata	gi|225438571|ref|XP_002276210.1|	28.5	5e-10	PREDICTED: uncharacterized protein LOC100266423 [Vitis vinifera]
CL10375.Contig1_Houttuynia_cordata	gi|225425482|ref|XP_002279653.1|	795.8	0	PREDICTED: mannosyl-oligosaccharide glucosidase isoform 2 [Vitis vinifera]
CL10375.Contig2_Houttuynia_cordata	gi|225425482|ref|XP_002279653.1|	694.1	0	PREDICTED: mannosyl-oligosaccharide glucosidase isoform 2 [Vitis vinifera]
CL10376.Contig1_Houttuynia_cordata	gi|225460275|ref|XP_002282036.1|	102.8	4e-21	PREDICTED: probable esterase At1g33990 [Vitis vinifera] >gi|296089430|emb|CBI39249.3| unnamed protein product [Vitis vinifera]
CL10376.Contig2_Houttuynia_cordata	gi|224145116|ref|XP_002325532.1|	102.1	6e-21	predicted protein [Populus trichocarpa] >gi|222862407|gb|EEE99913.1| predicted protein [Populus trichocarpa]
CL10379.Contig1_Houttuynia_cordata	gi|225426819|ref|XP_002283139.1|	198	2e-49	PREDICTED: heat stress transcription factor B-2b [Vitis vinifera]
CL10379.Contig2_Houttuynia_cordata	gi|225426819|ref|XP_002283139.1|	198	2e-49	PREDICTED: heat stress transcription factor B-2b [Vitis vinifera]
CL10379.Contig3_Houttuynia_cordata	gi|225426819|ref|XP_002283139.1|	198	2e-49	PREDICTED: heat stress transcription factor B-2b [Vitis vinifera]
CL1038.Contig1_Houttuynia_cordata	gi|297741243|emb|CBI32194.3|	211.8	6e-54	unnamed protein product [Vitis vinifera]
CL10380.Contig1_Houttuynia_cordata	gi|225445859|ref|XP_002278464.1|	1156.3	0	PREDICTED: probable cyclic nucleotide-gated ion channel 5 [Vitis vinifera] >gi|297743648|emb|CBI36531.3| unnamed protein product [Vitis vinifera]
CL10381.Contig1_Houttuynia_cordata	gi|297740874|emb|CBI31056.3|	70.5	7e-12	unnamed protein product [Vitis vinifera]
CL10381.Contig2_Houttuynia_cordata	gi|297740874|emb|CBI31056.3|	68.9	2e-11	unnamed protein product [Vitis vinifera]
CL10383.Contig1_Houttuynia_cordata	gi|297745302|emb|CBI40382.3|	105.1	2e-22	unnamed protein product [Vitis vinifera]
CL10383.Contig2_Houttuynia_cordata	gi|297745302|emb|CBI40382.3|	74.3	5e-13	unnamed protein product [Vitis vinifera]
CL10384.Contig1_Houttuynia_cordata	gi|255581379|ref|XP_002531498.1|	149.1	1e-35	Lycopene beta cyclase, chloroplast precursor, putative [Ricinus communis] >gi|223528885|gb|EEF30885.1| Lycopene beta cyclase, chloroplast precursor, putative [Ricinus communis]
CL10384.Contig2_Houttuynia_cordata	gi|225441311|ref|XP_002275769.1|	845.9	0	PREDICTED: lycopene beta cyclase, chloroplastic [Vitis vinifera]
CL10386.Contig1_Houttuynia_cordata	gi|302142147|emb|CBI19350.3|	857.8	0	unnamed protein product [Vitis vinifera]
CL10386.Contig2_Houttuynia_cordata	gi|302142147|emb|CBI19350.3|	857.8	0	unnamed protein product [Vitis vinifera]
CL10386.Contig3_Houttuynia_cordata	gi|302142147|emb|CBI19350.3|	857.8	0	unnamed protein product [Vitis vinifera]
CL10387.Contig1_Houttuynia_cordata	gi|224065999|ref|XP_002301995.1|	328.2	1e-88	predicted protein [Populus trichocarpa] >gi|222843721|gb|EEE81268.1| predicted protein [Populus trichocarpa]
CL10388.Contig1_Houttuynia_cordata	gi|225464890|ref|XP_002273670.1|	103.6	8e-22	PREDICTED: uncharacterized protein RP120 [Vitis vinifera]
CL10388.Contig2_Houttuynia_cordata	gi|296084881|emb|CBI28290.3|	82.4	1e-15	unnamed protein product [Vitis vinifera]
CL10389.Contig1_Houttuynia_cordata	gi|297733647|emb|CBI14894.3|	83.2	9e-15	unnamed protein product [Vitis vinifera]
CL10389.Contig2_Houttuynia_cordata	gi|297733647|emb|CBI14894.3|	205.7	2e-52	unnamed protein product [Vitis vinifera]
CL10390.Contig1_Houttuynia_cordata	gi|255539651|ref|XP_002510890.1|	368.2	1e-100	dead box ATP-dependent RNA helicase, putative [Ricinus communis] >gi|223550005|gb|EEF51492.1| dead box ATP-dependent RNA helicase, putative [Ricinus communis]
CL10392.Contig1_Houttuynia_cordata	gi|297735253|emb|CBI17615.3|	177.9	9e-44	unnamed protein product [Vitis vinifera]
CL10393.Contig1_Houttuynia_cordata	gi|225450761|ref|XP_002279376.1|	65.5	8e-10	PREDICTED: pentatricopeptide repeat-containing protein At5g66520 [Vitis vinifera]
CL10394.Contig1_Houttuynia_cordata	gi|125596432|gb|EAZ36212.1|	617.5	2e-175	hypothetical protein OsJ_20530 [Oryza sativa Japonica Group]
CL10395.Contig1_Houttuynia_cordata	gi|310753532|gb|ADP09680.1|	111.3	4e-24	pectate lyase [Rosa x borboniana]
CL10395.Contig2_Houttuynia_cordata	gi|225464210|ref|XP_002265100.1|	744.2	0	PREDICTED: probable pectate lyase 15 [Vitis vinifera] >gi|297744293|emb|CBI37263.3| unnamed protein product [Vitis vinifera]
CL10395.Contig3_Houttuynia_cordata	gi|225464210|ref|XP_002265100.1|	745	0	PREDICTED: probable pectate lyase 15 [Vitis vinifera] >gi|297744293|emb|CBI37263.3| unnamed protein product [Vitis vinifera]
CL10396.Contig1_Houttuynia_cordata	gi|225453602|ref|XP_002264834.1|	617.5	2e-175	PREDICTED: heterogeneous nuclear ribonucleoprotein Q [Vitis vinifera] >gi|296088998|emb|CBI38701.3| unnamed protein product [Vitis vinifera]
CL10396.Contig2_Houttuynia_cordata	gi|225453602|ref|XP_002264834.1|	617.5	2e-175	PREDICTED: heterogeneous nuclear ribonucleoprotein Q [Vitis vinifera] >gi|296088998|emb|CBI38701.3| unnamed protein product [Vitis vinifera]
CL10397.Contig1_Houttuynia_cordata	gi|326487864|dbj|BAJ89771.1|	20.8	6e-06	predicted protein [Hordeum vulgare subsp. vulgare]
CL10397.Contig2_Houttuynia_cordata	gi|255581494|ref|XP_002531553.1|	142.1	5e-33	OHP, putative [Ricinus communis] >gi|223528814|gb|EEF30819.1| OHP, putative [Ricinus communis]
CL10399.Contig1_Houttuynia_cordata	gi|5430746|gb|AAD43146.1|AC007504_1	52.8	4e-06	Hypothetical Protein [Arabidopsis thaliana]
CL1040.Contig1_Houttuynia_cordata	gi|18403097|ref|NP_564572.1|	270	2e-71	ubiquitin-conjugating enzyme E2 20 [Arabidopsis thaliana] >gi|297852748|ref|XP_002894255.1| ubiquitin-conjugating enzyme 20 [Arabidopsis lyrata subsp. lyrata] >gi|75329783|sp|Q8L7T3.1|UBC20_ARATH RecName: Full=Ubiquitin-conjugating enzyme E2 20; AltName: Full=Ubiquitin carrier protein 20 >gi|22530867|gb|AAM96887.1| ubiquitin-conjugating enzyme [Arabidopsis thaliana] >gi|29028822|gb|AAO64790.1| At…
CL1040.Contig2_Houttuynia_cordata	gi|307136078|gb|ADN33927.1|	48.1	3e-25	ubiquitin-conjugating enzyme [Cucumis melo subsp. melo]
CL1040.Contig3_Houttuynia_cordata	gi|326501796|dbj|BAK06390.1|	77	1e-13	predicted protein [Hordeum vulgare subsp. vulgare]
CL10400.Contig1_Houttuynia_cordata	gi|224083342|ref|XP_002306988.1|	92.8	1e-18	glutamate-gated kainate-type ion channel receptor subunit GluR5 [Populus trichocarpa] >gi|222856437|gb|EEE93984.1| glutamate-gated kainate-type ion channel receptor subunit GluR5 [Populus trichocarpa]
CL10402.Contig1_Houttuynia_cordata	gi|224138788|ref|XP_002326690.1|	420.2	2e-116	predicted protein [Populus trichocarpa] >gi|222834012|gb|EEE72489.1| predicted protein [Populus trichocarpa]
CL10402.Contig2_Houttuynia_cordata	gi|385268960|gb|AFI56496.1|	65.9	1e-10	beta-amylase [Vaccinium corymbosum]
CL10403.Contig1_Houttuynia_cordata	gi|296082627|emb|CBI21632.3|	216.1	6e-55	unnamed protein product [Vitis vinifera]
CL10403.Contig2_Houttuynia_cordata	gi|296082627|emb|CBI21632.3|	189.9	2e-47	unnamed protein product [Vitis vinifera]
CL10403.Contig3_Houttuynia_cordata	gi|148909765|gb|ABR17972.1|	28.1	2e-32	unknown [Picea sitchensis]
CL10403.Contig4_Houttuynia_cordata	gi|224096135|ref|XP_002310545.1|	109.8	1e-23	magnesium transporter [Populus trichocarpa] >gi|222853448|gb|EEE90995.1| magnesium transporter [Populus trichocarpa]
CL10404.Contig1_Houttuynia_cordata	gi|218187565|gb|EEC69992.1|	95.1	1e-18	hypothetical protein OsI_00506 [Oryza sativa Indica Group]
CL10407.Contig1_Houttuynia_cordata	gi|356525847|ref|XP_003531533.1|	96.7	9e-20	PREDICTED: pentatricopeptide repeat-containing protein At5g09450, mitochondrial-like [Glycine max]
CL10407.Contig2_Houttuynia_cordata	gi|356525847|ref|XP_003531533.1|	85.1	3e-16	PREDICTED: pentatricopeptide repeat-containing protein At5g09450, mitochondrial-like [Glycine max]
CL10407.Contig3_Houttuynia_cordata	gi|356525847|ref|XP_003531533.1|	109.4	1e-23	PREDICTED: pentatricopeptide repeat-containing protein At5g09450, mitochondrial-like [Glycine max]
CL10408.Contig1_Houttuynia_cordata	gi|297744617|emb|CBI37879.3|	480.7	1e-134	unnamed protein product [Vitis vinifera]
CL10409.Contig1_Houttuynia_cordata	gi|225431762|ref|XP_002270564.1|	651.4	0	PREDICTED: multidrug and toxin extrusion protein 1 [Vitis vinifera] >gi|296083343|emb|CBI22979.3| unnamed protein product [Vitis vinifera]
CL1041.Contig1_Houttuynia_cordata	gi|255555255|ref|XP_002518664.1|	332	4e-90	conserved hypothetical protein [Ricinus communis] >gi|223542045|gb|EEF43589.1| conserved hypothetical protein [Ricinus communis]
CL1041.Contig2_Houttuynia_cordata	gi|396318181|gb|AFN85535.1|	277.7	7e-74	PRp27-like protein [Olea europaea subsp. europaea]
CL10410.Contig1_Houttuynia_cordata	gi|215678526|dbj|BAG92181.1|	400.2	2e-110	unnamed protein product [Oryza sativa Japonica Group]
CL10410.Contig2_Houttuynia_cordata	gi|125556178|gb|EAZ01784.1|	177.9	5e-44	hypothetical protein OsI_23811 [Oryza sativa Indica Group]
CL10410.Contig3_Houttuynia_cordata	gi|125556178|gb|EAZ01784.1|	139.4	1e-32	hypothetical protein OsI_23811 [Oryza sativa Indica Group]
CL10413.Contig1_Houttuynia_cordata	gi|297735353|emb|CBI17793.3|	185.7	1e-46	unnamed protein product [Vitis vinifera]
CL10413.Contig2_Houttuynia_cordata	gi|359495503|ref|XP_002273993.2|	75.5	4e-12	PREDICTED: uncharacterized protein LOC100256775 [Vitis vinifera]
CL10414.Contig1_Houttuynia_cordata	gi|302839350|ref|XP_002951232.1|	52.4	2e-06	hypothetical protein VOLCADRAFT_61191 [Volvox carteri f. nagariensis] >gi|300263561|gb|EFJ47761.1| hypothetical protein VOLCADRAFT_61191 [Volvox carteri f. nagariensis]
CL10414.Contig2_Houttuynia_cordata	gi|357437007|ref|XP_003588779.1|	54.3	5e-07	14 kDa proline-rich protein DC2.15 [Medicago truncatula] >gi|355477827|gb|AES59030.1| 14 kDa proline-rich protein DC2.15 [Medicago truncatula]
CL10414.Contig3_Houttuynia_cordata	gi|224107729|ref|XP_002314580.1|	382.9	5e-105	predicted protein [Populus trichocarpa] >gi|222863620|gb|EEF00751.1| predicted protein [Populus trichocarpa]
CL10415.Contig1_Houttuynia_cordata	gi|359495585|ref|XP_002265337.2|	1045	0	PREDICTED: phospholipid-transporting ATPase 3-like [Vitis vinifera]
CL10416.Contig1_Houttuynia_cordata	gi|255581586|ref|XP_002531598.1|	543.5	2e-153	Rhomboid protein, putative [Ricinus communis] >gi|223528794|gb|EEF30801.1| Rhomboid protein, putative [Ricinus communis]
CL10416.Contig2_Houttuynia_cordata	gi|255581586|ref|XP_002531598.1|	209.1	5e-53	Rhomboid protein, putative [Ricinus communis] >gi|223528794|gb|EEF30801.1| Rhomboid protein, putative [Ricinus communis]
CL10417.Contig1_Houttuynia_cordata	gi|357130254|ref|XP_003566765.1|	157.5	1e-37	PREDICTED: uncharacterized protein LOC100821699 [Brachypodium distachyon]
CL10418.Contig1_Houttuynia_cordata	gi|359485305|ref|XP_002277281.2|	308.5	6e-83	PREDICTED: reticuline oxidase-like protein-like [Vitis vinifera]
CL10418.Contig2_Houttuynia_cordata	gi|358348153|ref|XP_003638113.1|	166.8	1e-40	Reticuline oxidase [Medicago truncatula] >gi|355504048|gb|AES85251.1| Reticuline oxidase [Medicago truncatula]
CL10419.Contig2_Houttuynia_cordata	gi|307105167|gb|EFN53417.1|	54.7	4e-07	hypothetical protein CHLNCDRAFT_136616 [Chlorella variabilis]
CL1042.Contig1_Houttuynia_cordata	gi|225437762|ref|XP_002273793.1|	365.2	9e-100	PREDICTED: protoporphyrinogen oxidase, chloroplastic [Vitis vinifera] >gi|297744080|emb|CBI37050.3| unnamed protein product [Vitis vinifera]
CL1042.Contig2_Houttuynia_cordata	gi|225437762|ref|XP_002273793.1|	778.5	0	PREDICTED: protoporphyrinogen oxidase, chloroplastic [Vitis vinifera] >gi|297744080|emb|CBI37050.3| unnamed protein product [Vitis vinifera]
CL10420.Contig1_Houttuynia_cordata	gi|225445848|ref|XP_002278056.1|	954.1	0	PREDICTED: signal recognition particle receptor subunit alpha [Vitis vinifera]
CL10420.Contig2_Houttuynia_cordata	gi|225445848|ref|XP_002278056.1|	243	1e-63	PREDICTED: signal recognition particle receptor subunit alpha [Vitis vinifera]
CL10421.Contig1_Houttuynia_cordata	gi|225444283|ref|XP_002262807.1|	261.2	1e-68	PREDICTED: uncharacterized protein LOC100265893 [Vitis vinifera] >gi|302144107|emb|CBI23212.3| unnamed protein product [Vitis vinifera]
CL10422.Contig1_Houttuynia_cordata	gi|255559991|ref|XP_002521014.1|	238.8	5e-62	conserved hypothetical protein [Ricinus communis] >gi|223539851|gb|EEF41431.1| conserved hypothetical protein [Ricinus communis]
CL10422.Contig2_Houttuynia_cordata	gi|255559991|ref|XP_002521014.1|	411	2e-113	conserved hypothetical protein [Ricinus communis] >gi|223539851|gb|EEF41431.1| conserved hypothetical protein [Ricinus communis]
CL10423.Contig1_Houttuynia_cordata	gi|224118638|ref|XP_002317870.1|	421.8	1e-116	predicted protein [Populus trichocarpa] >gi|222858543|gb|EEE96090.1| predicted protein [Populus trichocarpa]
CL10426.Contig1_Houttuynia_cordata	gi|118484679|gb|ABK94210.1|	394	2e-108	unknown [Populus trichocarpa]
CL10426.Contig2_Houttuynia_cordata	gi|118484679|gb|ABK94210.1|	342.4	5e-93	unknown [Populus trichocarpa]
CL10428.Contig1_Houttuynia_cordata	gi|255570055|ref|XP_002525990.1|	223.8	1e-57	protein with unknown function [Ricinus communis] >gi|223534722|gb|EEF36414.1| protein with unknown function [Ricinus communis]
CL10429.Contig1_Houttuynia_cordata	gi|225461363|ref|XP_002281949.1|	348.2	9e-95	PREDICTED: ABC transporter G family member 9-like [Vitis vinifera]
CL10429.Contig2_Houttuynia_cordata	gi|225461363|ref|XP_002281949.1|	274.6	1e-72	PREDICTED: ABC transporter G family member 9-like [Vitis vinifera]
CL10433.Contig1_Houttuynia_cordata	gi|297740908|emb|CBI31090.3|	158.3	2e-38	unnamed protein product [Vitis vinifera]
CL10435.Contig1_Houttuynia_cordata	gi|225427794|ref|XP_002269363.1|	203.4	4e-51	PREDICTED: uncharacterized protein LOC100255631 [Vitis vinifera]
CL10437.Contig1_Houttuynia_cordata	gi|255578870|ref|XP_002530289.1|	59.3	4e-08	RNA m5u methyltransferase, putative [Ricinus communis] >gi|223530187|gb|EEF32096.1| RNA m5u methyltransferase, putative [Ricinus communis]
CL10439.Contig1_Houttuynia_cordata	gi|242044022|ref|XP_002459882.1|	63.9	3e-09	hypothetical protein SORBIDRAFT_02g012980 [Sorghum bicolor] >gi|241923259|gb|EER96403.1| hypothetical protein SORBIDRAFT_02g012980 [Sorghum bicolor]
CL1044.Contig1_Houttuynia_cordata	gi|224131650|ref|XP_002321143.1|	144.1	7e-34	predicted protein [Populus trichocarpa] >gi|222861916|gb|EEE99458.1| predicted protein [Populus trichocarpa]
CL1044.Contig2_Houttuynia_cordata	gi|225447101|ref|XP_002273536.1|	79.3	1e-14	PREDICTED: uncharacterized protein LOC100241486 [Vitis vinifera] >gi|297739195|emb|CBI28846.3| unnamed protein product [Vitis vinifera]
CL10441.Contig1_Houttuynia_cordata	gi|99907037|gb|ABF68752.1|	369.4	4e-101	Fe-superoxide dismutase [Gymnadenia conopsea]
CL10441.Contig2_Houttuynia_cordata	gi|99907037|gb|ABF68752.1|	369.4	4e-101	Fe-superoxide dismutase [Gymnadenia conopsea]
CL10442.Contig1_Houttuynia_cordata	gi|255550201|ref|XP_002516151.1|	54.3	3e-06	conserved hypothetical protein [Ricinus communis] >gi|223544637|gb|EEF46153.1| conserved hypothetical protein [Ricinus communis]
CL10442.Contig2_Houttuynia_cordata	gi|255550201|ref|XP_002516151.1|	54.3	3e-06	conserved hypothetical protein [Ricinus communis] >gi|223544637|gb|EEF46153.1| conserved hypothetical protein [Ricinus communis]
CL10442.Contig3_Houttuynia_cordata	gi|255550201|ref|XP_002516151.1|	107.8	1e-102	conserved hypothetical protein [Ricinus communis] >gi|223544637|gb|EEF46153.1| conserved hypothetical protein [Ricinus communis]
CL10444.Contig1_Houttuynia_cordata	gi|359487138|ref|XP_002263159.2|	419.1	7e-116	PREDICTED: transcription factor HBP-1b(c1)-like [Vitis vinifera] >gi|296087850|emb|CBI35106.3| unnamed protein product [Vitis vinifera]
CL10444.Contig2_Houttuynia_cordata	gi|359487138|ref|XP_002263159.2|	424.1	2e-117	PREDICTED: transcription factor HBP-1b(c1)-like [Vitis vinifera] >gi|296087850|emb|CBI35106.3| unnamed protein product [Vitis vinifera]
CL10445.Contig1_Houttuynia_cordata	gi|224136127|ref|XP_002327387.1|	76.6	1e-13	predicted protein [Populus trichocarpa] >gi|222835757|gb|EEE74192.1| predicted protein [Populus trichocarpa]
CL10445.Contig2_Houttuynia_cordata	gi|224136127|ref|XP_002327387.1|	62.8	1e-09	predicted protein [Populus trichocarpa] >gi|222835757|gb|EEE74192.1| predicted protein [Populus trichocarpa]
CL10446.Contig1_Houttuynia_cordata	gi|255579815|ref|XP_002530745.1|	464.9	1e-129	conserved hypothetical protein [Ricinus communis] >gi|223529709|gb|EEF31651.1| conserved hypothetical protein [Ricinus communis]
CL10447.Contig1_Houttuynia_cordata	gi|359493952|ref|XP_002282637.2|	289.3	1e-77	PREDICTED: probable galacturonosyltransferase 12-like [Vitis vinifera] >gi|302143207|emb|CBI20502.3| unnamed protein product [Vitis vinifera]
CL10448.Contig1_Houttuynia_cordata	gi|225458087|ref|XP_002280668.1|	1032.7	0	PREDICTED: probable LRR receptor-like serine/threonine-protein kinase At4g36180 [Vitis vinifera]
CL10449.Contig1_Houttuynia_cordata	gi|255575420|ref|XP_002528612.1|	95.1	2e-19	conserved hypothetical protein [Ricinus communis] >gi|223531957|gb|EEF33770.1| conserved hypothetical protein [Ricinus communis]
CL10449.Contig2_Houttuynia_cordata	gi|255575420|ref|XP_002528612.1|	94	6e-19	conserved hypothetical protein [Ricinus communis] >gi|223531957|gb|EEF33770.1| conserved hypothetical protein [Ricinus communis]
CL1045.Contig1_Houttuynia_cordata	gi|79316928|ref|NP_001030976.1|	330.5	6e-89	Type I inositol-1,4,5-trisphosphate 5-phosphatase 13 [Arabidopsis thaliana] >gi|75337868|sp|Q9SYK4.1|IP5PD_ARATH RecName: Full=Type I inositol 1,4,5-trisphosphate 5-phosphatase 13; Short=At5PTase13 >gi|56405850|gb|AAV87315.1| inositol polyphosphate 5-phosphatase [Arabidopsis thaliana] >gi|56405858|gb|AAV87319.1| inositol polyphosphate 5-phosphatase [Arabidopsis thaliana] >gi|332189748|gb|AEE27869…
CL1045.Contig2_Houttuynia_cordata	gi|255547426|ref|XP_002514770.1|	257.3	6e-67	type II inositol 5-phosphatase, putative [Ricinus communis] >gi|223545821|gb|EEF47324.1| type II inositol 5-phosphatase, putative [Ricinus communis]
CL1045.Contig3_Houttuynia_cordata	gi|297841089|ref|XP_002888426.1|	140.6	6e-33	hypothetical protein ARALYDRAFT_475657 [Arabidopsis lyrata subsp. lyrata] >gi|297334267|gb|EFH64685.1| hypothetical protein ARALYDRAFT_475657 [Arabidopsis lyrata subsp. lyrata]
CL10450.Contig1_Houttuynia_cordata	gi|225438712|ref|XP_002282478.1|	252.7	3e-66	PREDICTED: protein DCL, chloroplastic [Vitis vinifera] >gi|147773590|emb|CAN69898.1| hypothetical protein VITISV_032063 [Vitis vinifera]
CL10450.Contig2_Houttuynia_cordata	gi|225438712|ref|XP_002282478.1|	61.2	4e-09	PREDICTED: protein DCL, chloroplastic [Vitis vinifera] >gi|147773590|emb|CAN69898.1| hypothetical protein VITISV_032063 [Vitis vinifera]
CL10451.Contig1_Houttuynia_cordata	gi|359481391|ref|XP_002276710.2|	488.4	1e-136	PREDICTED: RNA polymerase sigma factor rpoD [Vitis vinifera]
CL10453.Contig1_Houttuynia_cordata	gi|225461326|ref|XP_002284562.1|	410.6	2e-113	PREDICTED: probable ADP-ribosylation factor GTPase-activating protein AGD5-like isoform 1 [Vitis vinifera]
CL10453.Contig2_Houttuynia_cordata	gi|356517205|ref|XP_003527279.1|	173.3	2e-42	PREDICTED: probable ADP-ribosylation factor GTPase-activating protein AGD5-like [Glycine max]
CL10455.Contig1_Houttuynia_cordata	gi|342365838|gb|AEL30371.1|	37	5e-10	TIR-NBS-LRR type disease resistance protein [Arachis hypogaea]
CL10455.Contig2_Houttuynia_cordata	gi|113205142|gb|AAT40504.2|	37	6e-11	Polyprotein, putative [Solanum demissum]
CL10456.Contig1_Houttuynia_cordata	gi|357510115|ref|XP_003625346.1|	413.7	4e-114	PHD finger protein 11-like protein [Medicago truncatula] >gi|355500361|gb|AES81564.1| PHD finger protein 11-like protein [Medicago truncatula]
CL10456.Contig2_Houttuynia_cordata	gi|357510115|ref|XP_003625346.1|	417.9	2e-115	PHD finger protein 11-like protein [Medicago truncatula] >gi|355500361|gb|AES81564.1| PHD finger protein 11-like protein [Medicago truncatula]
CL10457.Contig3_Houttuynia_cordata	gi|359486871|ref|XP_002272748.2|	54.7	3e-06	PREDICTED: uncharacterized protein LOC100256388 [Vitis vinifera]
CL10457.Contig4_Houttuynia_cordata	gi|296085968|emb|CBI31409.3|	83.6	8e-16	unnamed protein product [Vitis vinifera]
CL10458.Contig1_Houttuynia_cordata	gi|225465185|ref|XP_002263398.1|	808.5	0	PREDICTED: shaggy-related protein kinase kappa [Vitis vinifera] >gi|297739515|emb|CBI29697.3| unnamed protein product [Vitis vinifera]
CL1046.Contig1_Houttuynia_cordata	gi|4539447|emb|CAB40035.1|	170.2	1e-41	retrotransposon like protein [Arabidopsis thaliana] >gi|7267767|emb|CAB81170.1| retrotransposon like protein [Arabidopsis thaliana]
CL1046.Contig2_Houttuynia_cordata	gi|147818673|emb|CAN73924.1|	1045.4	0	hypothetical protein VITISV_041509 [Vitis vinifera]
CL1046.Contig3_Houttuynia_cordata	gi|147809679|emb|CAN73349.1|	83.6	8e-16	hypothetical protein VITISV_009748 [Vitis vinifera]
CL1046.Contig4_Houttuynia_cordata	gi|147855244|emb|CAN79148.1|	123.2	1e-27	hypothetical protein VITISV_004343 [Vitis vinifera]
CL10461.Contig1_Houttuynia_cordata	gi|225464848|ref|XP_002271636.1|	393.3	3e-108	PREDICTED: probable CCR4-associated factor 1 homolog 9-like [Vitis vinifera]
CL10461.Contig2_Houttuynia_cordata	gi|225464848|ref|XP_002271636.1|	154.8	3e-37	PREDICTED: probable CCR4-associated factor 1 homolog 9-like [Vitis vinifera]
CL10461.Contig4_Houttuynia_cordata	gi|356542778|ref|XP_003539842.1|	77	8e-14	PREDICTED: probable CCR4-associated factor 1 homolog 9-like [Glycine max]
CL10462.Contig2_Houttuynia_cordata	gi|225443802|ref|XP_002266486.1|	321.2	4e-86	PREDICTED: protein SCAR3-like [Vitis vinifera]
CL10464.Contig1_Houttuynia_cordata	gi|225450287|ref|XP_002271062.1|	246.5	8e-64	PREDICTED: E3 ubiquitin-protein ligase RING1-like [Vitis vinifera]
CL10464.Contig2_Houttuynia_cordata	gi|225450287|ref|XP_002271062.1|	245	1e-63	PREDICTED: E3 ubiquitin-protein ligase RING1-like [Vitis vinifera]
CL10465.Contig2_Houttuynia_cordata	gi|359473691|ref|XP_002273214.2|	446.8	3e-124	PREDICTED: uncharacterized protein At4g15970 [Vitis vinifera]
CL10465.Contig3_Houttuynia_cordata	gi|359473691|ref|XP_002273214.2|	446.8	3e-124	PREDICTED: uncharacterized protein At4g15970 [Vitis vinifera]
CL10466.Contig1_Houttuynia_cordata	gi|225454838|ref|XP_002274927.1|	369.4	7e-101	PREDICTED: uncharacterized protein LOC100254467 [Vitis vinifera]
CL10467.Contig1_Houttuynia_cordata	gi|225428987|ref|XP_002265287.1|	446.8	3e-124	PREDICTED: ribosomal RNA large subunit methyltransferase N [Vitis vinifera] >gi|147817733|emb|CAN60150.1| hypothetical protein VITISV_044331 [Vitis vinifera] >gi|296083052|emb|CBI22456.3| unnamed protein product [Vitis vinifera]
CL10467.Contig2_Houttuynia_cordata	gi|225428987|ref|XP_002265287.1|	334	9e-91	PREDICTED: ribosomal RNA large subunit methyltransferase N [Vitis vinifera] >gi|147817733|emb|CAN60150.1| hypothetical protein VITISV_044331 [Vitis vinifera] >gi|296083052|emb|CBI22456.3| unnamed protein product [Vitis vinifera]
CL10468.Contig1_Houttuynia_cordata	gi|296084692|emb|CBI25834.3|	671.8	0	unnamed protein product [Vitis vinifera]
CL10469.Contig1_Houttuynia_cordata	gi|356512738|ref|XP_003525073.1|	455.3	7e-127	PREDICTED: uncharacterized protein LOC100805080 [Glycine max]
CL10469.Contig2_Houttuynia_cordata	gi|224096296|ref|XP_002310600.1|	221.5	8e-57	predicted protein [Populus trichocarpa] >gi|222853503|gb|EEE91050.1| predicted protein [Populus trichocarpa]
CL10469.Contig3_Houttuynia_cordata	gi|357162493|ref|XP_003579430.1|	160.6	5e-39	PREDICTED: uncharacterized protein LOC100821664 [Brachypodium distachyon]
CL1047.Contig1_Houttuynia_cordata	gi|27728714|gb|AAO18664.1|	314.3	2e-84	wax synthase isoform 1 [Vitis vinifera]
CL10470.Contig1_Houttuynia_cordata	gi|297806475|ref|XP_002871121.1|	167.9	3e-41	predicted protein [Arabidopsis lyrata subsp. lyrata] >gi|297316958|gb|EFH47380.1| predicted protein [Arabidopsis lyrata subsp. lyrata]
CL10470.Contig2_Houttuynia_cordata	gi|296081073|emb|CBI18267.3|	97.1	7e-20	unnamed protein product [Vitis vinifera]
CL10471.Contig1_Houttuynia_cordata	gi|225467702|ref|XP_002272171.1|	339	1e-91	PREDICTED: uncharacterized protein LOC100251038 isoform 1 [Vitis vinifera]
CL10473.Contig1_Houttuynia_cordata	gi|225427794|ref|XP_002269363.1|	317.8	1e-85	PREDICTED: uncharacterized protein LOC100255631 [Vitis vinifera]
CL10474.Contig1_Houttuynia_cordata	gi|147866320|emb|CAN82032.1|	591.3	1e-167	hypothetical protein VITISV_012090 [Vitis vinifera]
CL10474.Contig2_Houttuynia_cordata	gi|147866320|emb|CAN82032.1|	591.3	1e-167	hypothetical protein VITISV_012090 [Vitis vinifera]
CL10475.Contig1_Houttuynia_cordata	gi|225440638|ref|XP_002278975.1|	587	1e-166	PREDICTED: probable 26S proteasome non-ATPase regulatory subunit 7 [Vitis vinifera] >gi|297740235|emb|CBI30417.3| unnamed protein product [Vitis vinifera]
CL10476.Contig1_Houttuynia_cordata	gi|224098748|ref|XP_002311254.1|	528.1	1e-148	predicted protein [Populus trichocarpa] >gi|222851074|gb|EEE88621.1| predicted protein [Populus trichocarpa]
CL10477.Contig1_Houttuynia_cordata	gi|164604828|dbj|BAF98466.1|	659.8	0	cytochrome P450 [Coptis japonica var. dissecta]
CL1048.Contig1_Houttuynia_cordata	gi|225452490|ref|XP_002278872.1|	308.9	1e-82	PREDICTED: homeobox-leucine zipper protein HAT5-like [Vitis vinifera]
CL10480.Contig2_Houttuynia_cordata	gi|359488543|ref|XP_002278038.2|	284.3	1e-75	PREDICTED: uncharacterized protein LOC100244618 [Vitis vinifera]
CL10482.Contig1_Houttuynia_cordata	gi|225439719|ref|XP_002273138.1|	748	0	PREDICTED: serine/threonine-protein kinase STN8, chloroplastic [Vitis vinifera]
CL10482.Contig2_Houttuynia_cordata	gi|225439719|ref|XP_002273138.1|	748	0	PREDICTED: serine/threonine-protein kinase STN8, chloroplastic [Vitis vinifera]
CL10483.Contig1_Houttuynia_cordata	gi|356494979|ref|XP_003516358.1|	127.9	4e-29	PREDICTED: pyridoxal biosynthesis protein PDX2-like [Glycine max]
CL10483.Contig2_Houttuynia_cordata	gi|18424366|ref|NP_568922.1|	58.9	2e-08	Pyridoxal biosynthesis protein PDX2 [Arabidopsis thaliana] >gi|75154761|sp|Q8LAD0.1|PDX2_ARATH RecName: Full=Pyridoxal biosynthesis protein PDX2; AltName: Full=Probable glutamine amidotransferase; Short=AtPDX2; AltName: Full=Protein EMBRYO DEFECTIVE 2407 >gi|21593486|gb|AAM65453.1| imidazoleglycerol-phosphate synthase subunit H-like [Arabidopsis thaliana] >gi|28950813|gb|AAO63330.1| At5g60540 [Ar…
CL10484.Contig1_Houttuynia_cordata	gi|359490221|ref|XP_002267531.2|	190.7	5e-48	PREDICTED: uncharacterized protein LOC100266428 [Vitis vinifera]
CL10486.Contig1_Houttuynia_cordata	gi|359489230|ref|XP_002275629.2|	416	8e-115	PREDICTED: transcription factor UNE10-like [Vitis vinifera]
CL10486.Contig2_Houttuynia_cordata	gi|359489230|ref|XP_002275629.2|	373.2	7e-102	PREDICTED: transcription factor UNE10-like [Vitis vinifera]
CL10489.Contig1_Houttuynia_cordata	gi|147807336|emb|CAN77532.1|	577.8	1e-163	hypothetical protein VITISV_009172 [Vitis vinifera]
CL1049.Contig1_Houttuynia_cordata	gi|359481157|ref|XP_003632582.1|	720.3	0	PREDICTED: acyl-coenzyme A oxidase 4, peroxisomal-like isoform 2 [Vitis vinifera]
CL1049.Contig2_Houttuynia_cordata	gi|359481157|ref|XP_003632582.1|	720.3	0	PREDICTED: acyl-coenzyme A oxidase 4, peroxisomal-like isoform 2 [Vitis vinifera]
CL1049.Contig3_Houttuynia_cordata	gi|359481157|ref|XP_003632582.1|	728.8	0	PREDICTED: acyl-coenzyme A oxidase 4, peroxisomal-like isoform 2 [Vitis vinifera]
CL1049.Contig4_Houttuynia_cordata	gi|359481157|ref|XP_003632582.1|	728.8	0	PREDICTED: acyl-coenzyme A oxidase 4, peroxisomal-like isoform 2 [Vitis vinifera]
CL1049.Contig5_Houttuynia_cordata	gi|359481157|ref|XP_003632582.1|	452.6	5e-126	PREDICTED: acyl-coenzyme A oxidase 4, peroxisomal-like isoform 2 [Vitis vinifera]
CL1049.Contig6_Houttuynia_cordata	gi|359481157|ref|XP_003632582.1|	452.6	5e-126	PREDICTED: acyl-coenzyme A oxidase 4, peroxisomal-like isoform 2 [Vitis vinifera]
CL10490.Contig1_Houttuynia_cordata	gi|359472760|ref|XP_003631193.1|	268.9	1e-70	PREDICTED: uncharacterized protein LOC100247555 [Vitis vinifera]
CL10491.Contig1_Houttuynia_cordata	gi|359484689|ref|XP_002268798.2|	672.5	0	PREDICTED: uncharacterized protein LOC100251745 [Vitis vinifera]
CL10491.Contig2_Houttuynia_cordata	gi|359484689|ref|XP_002268798.2|	362.1	7e-99	PREDICTED: uncharacterized protein LOC100251745 [Vitis vinifera]
CL10492.Contig1_Houttuynia_cordata	gi|225428326|ref|XP_002283053.1|	188.7	1e-46	PREDICTED: uncharacterized protein LOC100243457 [Vitis vinifera]
CL10493.Contig1_Houttuynia_cordata	gi|356514529|ref|XP_003525958.1|	276.9	3e-73	PREDICTED: DAZ-associated protein 1-like [Glycine max]
CL10493.Contig2_Houttuynia_cordata	gi|356514529|ref|XP_003525958.1|	77	5e-13	PREDICTED: DAZ-associated protein 1-like [Glycine max]
CL10494.Contig1_Houttuynia_cordata	gi|225431223|ref|XP_002273008.1|	466.5	3e-130	PREDICTED: LRR receptor-like serine/threonine-protein kinase FLS2 [Vitis vinifera] >gi|147819728|emb|CAN73589.1| hypothetical protein VITISV_026204 [Vitis vinifera]
CL10494.Contig2_Houttuynia_cordata	gi|225431223|ref|XP_002273008.1|	159.1	2e-38	PREDICTED: LRR receptor-like serine/threonine-protein kinase FLS2 [Vitis vinifera] >gi|147819728|emb|CAN73589.1| hypothetical protein VITISV_026204 [Vitis vinifera]
CL10495.Contig1_Houttuynia_cordata	gi|225458589|ref|XP_002284640.1|	270.4	8e-72	PREDICTED: probable protein phosphatase 2C 12 [Vitis vinifera] >gi|302142330|emb|CBI19533.3| unnamed protein product [Vitis vinifera]
CL10496.Contig1_Houttuynia_cordata	gi|255568792|ref|XP_002525367.1|	359.8	3e-98	conserved hypothetical protein [Ricinus communis] >gi|223535330|gb|EEF37005.1| conserved hypothetical protein [Ricinus communis]
CL10496.Contig2_Houttuynia_cordata	gi|242048974|ref|XP_002462231.1|	174.9	7e-43	hypothetical protein SORBIDRAFT_02g022180 [Sorghum bicolor] >gi|241925608|gb|EER98752.1| hypothetical protein SORBIDRAFT_02g022180 [Sorghum bicolor]
CL10497.Contig1_Houttuynia_cordata	gi|225427770|ref|XP_002267957.1|	266.2	6e-70	PREDICTED: salt tolerance protein [Vitis vinifera] >gi|297744726|emb|CBI37988.3| unnamed protein product [Vitis vinifera]
CL10497.Contig2_Houttuynia_cordata	gi|224080459|ref|XP_002306138.1|	282.7	2e-75	predicted protein [Populus trichocarpa] >gi|222849102|gb|EEE86649.1| predicted protein [Populus trichocarpa]
CL10498.Contig1_Houttuynia_cordata	gi|297610753|ref|NP_001065018.2|	206.1	2e-52	Os10g0507800 [Oryza sativa Japonica Group] >gi|255679542|dbj|BAF26932.2| Os10g0507800 [Oryza sativa Japonica Group]
CL10498.Contig2_Houttuynia_cordata	gi|297610753|ref|NP_001065018.2|	207.2	8e-53	Os10g0507800 [Oryza sativa Japonica Group] >gi|255679542|dbj|BAF26932.2| Os10g0507800 [Oryza sativa Japonica Group]
CL10499.Contig1_Houttuynia_cordata	gi|255562094|ref|XP_002522055.1|	240	3e-62	conserved hypothetical protein [Ricinus communis] >gi|223538654|gb|EEF40255.1| conserved hypothetical protein [Ricinus communis]
CL105.Contig1_Houttuynia_cordata	gi|224066721|ref|XP_002302185.1|	174.9	4e-43	predicted protein [Populus trichocarpa] >gi|222843911|gb|EEE81458.1| predicted protein [Populus trichocarpa]
CL1050.Contig1_Houttuynia_cordata	gi|225457305|ref|XP_002281450.1|	350.9	5e-95	PREDICTED: uncharacterized protein LOC100263964 [Vitis vinifera]
CL1050.Contig2_Houttuynia_cordata	gi|225457305|ref|XP_002281450.1|	350.9	5e-95	PREDICTED: uncharacterized protein LOC100263964 [Vitis vinifera]
CL1050.Contig3_Houttuynia_cordata	gi|225457305|ref|XP_002281450.1|	350.9	5e-95	PREDICTED: uncharacterized protein LOC100263964 [Vitis vinifera]
CL1050.Contig4_Houttuynia_cordata	gi|225457305|ref|XP_002281450.1|	350.9	5e-95	PREDICTED: uncharacterized protein LOC100263964 [Vitis vinifera]
CL10502.Contig1_Houttuynia_cordata	gi|225439033|ref|XP_002263744.1|	2063.1	0	PREDICTED: uncharacterized protein LOC100248418 [Vitis vinifera]
CL10502.Contig2_Houttuynia_cordata	gi|225439033|ref|XP_002263744.1|	1981.8	0	PREDICTED: uncharacterized protein LOC100248418 [Vitis vinifera]
CL10503.Contig1_Houttuynia_cordata	gi|225429039|ref|XP_002268333.1|	634.4	1e-180	PREDICTED: magnesium transporter MRS2-3-like isoform 2 [Vitis vinifera]
CL10503.Contig2_Houttuynia_cordata	gi|225429041|ref|XP_002268374.1|	194.9	3e-49	PREDICTED: magnesium transporter MRS2-3-like isoform 3 [Vitis vinifera]
CL10505.Contig1_Houttuynia_cordata	gi|225436339|ref|XP_002268701.1|	674.9	0	PREDICTED: arogenate dehydratase/prephenate dehydratase 6, chloroplastic [Vitis vinifera] >gi|147815482|emb|CAN68383.1| hypothetical protein VITISV_041082 [Vitis vinifera]
CL10505.Contig2_Houttuynia_cordata	gi|297734848|emb|CBI17082.3|	68.6	5e-11	unnamed protein product [Vitis vinifera]
CL10505.Contig3_Houttuynia_cordata	gi|297734848|emb|CBI17082.3|	20.8	1e-11	unnamed protein product [Vitis vinifera]
CL10506.Contig1_Houttuynia_cordata	gi|224053765|ref|XP_002297968.1|	104.8	1e-21	predicted protein [Populus trichocarpa] >gi|222845226|gb|EEE82773.1| predicted protein [Populus trichocarpa]
CL10506.Contig2_Houttuynia_cordata	gi|302758764|ref|XP_002962805.1|	51.2	4e-06	hypothetical protein SELMODRAFT_404120 [Selaginella moellendorffii] >gi|300169666|gb|EFJ36268.1| hypothetical protein SELMODRAFT_404120 [Selaginella moellendorffii]
CL10506.Contig3_Houttuynia_cordata	gi|255555619|ref|XP_002518845.1|	129.8	5e-29	hypothetical protein RCOM_1311780 [Ricinus communis] >gi|223541832|gb|EEF43378.1| hypothetical protein RCOM_1311780 [Ricinus communis]
CL10508.Contig1_Houttuynia_cordata	gi|225458032|ref|XP_002277332.1|	202.2	6e-51	PREDICTED: auxin-induced protein 6B-like [Vitis vinifera]
CL10508.Contig2_Houttuynia_cordata	gi|225458032|ref|XP_002277332.1|	198.7	8e-50	PREDICTED: auxin-induced protein 6B-like [Vitis vinifera]
CL10509.Contig1_Houttuynia_cordata	gi|147845835|emb|CAN82190.1|	155.6	9e-37	hypothetical protein VITISV_031115 [Vitis vinifera]
CL10509.Contig2_Houttuynia_cordata	gi|147845835|emb|CAN82190.1|	131	1e-29	hypothetical protein VITISV_031115 [Vitis vinifera]
CL1051.Contig1_Houttuynia_cordata	gi|225469257|ref|XP_002265575.1|	240	3e-62	PREDICTED: uncharacterized protein LOC100250319 [Vitis vinifera] >gi|296090565|emb|CBI40915.3| unnamed protein product [Vitis vinifera]
CL10510.Contig1_Houttuynia_cordata	gi|297746274|emb|CBI16330.3|	154.1	6e-37	unnamed protein product [Vitis vinifera]
CL10510.Contig2_Houttuynia_cordata	gi|297746274|emb|CBI16330.3|	214.2	4e-55	unnamed protein product [Vitis vinifera]
CL10513.Contig1_Houttuynia_cordata	gi|255559378|ref|XP_002520709.1|	203.4	6e-51	conserved hypothetical protein [Ricinus communis] >gi|223540094|gb|EEF41671.1| conserved hypothetical protein [Ricinus communis]
CL10513.Contig2_Houttuynia_cordata	gi|255559378|ref|XP_002520709.1|	203.4	5e-51	conserved hypothetical protein [Ricinus communis] >gi|223540094|gb|EEF41671.1| conserved hypothetical protein [Ricinus communis]
CL10513.Contig3_Houttuynia_cordata	gi|255559378|ref|XP_002520709.1|	203.4	4e-51	conserved hypothetical protein [Ricinus communis] >gi|223540094|gb|EEF41671.1| conserved hypothetical protein [Ricinus communis]
CL10514.Contig1_Houttuynia_cordata	gi|359487901|ref|XP_002272709.2|	95.1	8e-19	PREDICTED: uncharacterized protein LOC100265943 [Vitis vinifera]
CL10515.Contig1_Houttuynia_cordata	gi|224115250|ref|XP_002332198.1|	942.6	0	predicted protein [Populus trichocarpa] >gi|222875305|gb|EEF12436.1| predicted protein [Populus trichocarpa]
CL10515.Contig2_Houttuynia_cordata	gi|359483988|ref|XP_002271023.2|	115.9	1e-25	PREDICTED: subtilisin-like protease [Vitis vinifera]
CL10517.Contig1_Houttuynia_cordata	gi|225460185|ref|XP_002279455.1|	404.1	2e-111	PREDICTED: uncharacterized protein LOC100260279 [Vitis vinifera] >gi|147778834|emb|CAN64828.1| hypothetical protein VITISV_030309 [Vitis vinifera] >gi|297741045|emb|CBI31357.3| unnamed protein product [Vitis vinifera]
CL10518.Contig1_Houttuynia_cordata	gi|359478930|ref|XP_002283389.2|	446.8	4e-124	PREDICTED: telomere repeat-binding protein 5-like [Vitis vinifera]
CL10518.Contig2_Houttuynia_cordata	gi|359478930|ref|XP_002283389.2|	452.6	7e-126	PREDICTED: telomere repeat-binding protein 5-like [Vitis vinifera]
CL10518.Contig3_Houttuynia_cordata	gi|359478930|ref|XP_002283389.2|	323.9	2e-87	PREDICTED: telomere repeat-binding protein 5-like [Vitis vinifera]
CL10518.Contig4_Houttuynia_cordata	gi|359478930|ref|XP_002283389.2|	635.6	1e-180	PREDICTED: telomere repeat-binding protein 5-like [Vitis vinifera]
CL10518.Contig5_Houttuynia_cordata	gi|359478930|ref|XP_002283389.2|	638.3	0	PREDICTED: telomere repeat-binding protein 5-like [Vitis vinifera]
CL10519.Contig1_Houttuynia_cordata	gi|199601718|dbj|BAG70977.1|	182.6	1e-45	glycosyl transferase family 2 protein [Musa balbisiana]
CL1052.Contig2_Houttuynia_cordata	gi|359476360|ref|XP_002281445.2|	100.9	5e-21	PREDICTED: probable beta-1,4-xylosyltransferase IRX9H-like [Vitis vinifera] >gi|296081866|emb|CBI20871.3| unnamed protein product [Vitis vinifera]
CL10521.Contig1_Houttuynia_cordata	gi|224130032|ref|XP_002328637.1|	69.7	1e-11	predicted protein [Populus trichocarpa] >gi|222838813|gb|EEE77164.1| predicted protein [Populus trichocarpa]
CL10521.Contig2_Houttuynia_cordata	gi|224130032|ref|XP_002328637.1|	69.7	1e-11	predicted protein [Populus trichocarpa] >gi|222838813|gb|EEE77164.1| predicted protein [Populus trichocarpa]
CL10524.Contig1_Houttuynia_cordata	gi|225447254|ref|XP_002272923.1|	188.7	4e-47	PREDICTED: formimidoyltransferase-cyclodeaminase-like [Vitis vinifera]
CL10524.Contig2_Houttuynia_cordata	gi|225447254|ref|XP_002272923.1|	189.1	2e-47	PREDICTED: formimidoyltransferase-cyclodeaminase-like [Vitis vinifera]
CL10526.Contig1_Houttuynia_cordata	gi|255555019|ref|XP_002518547.1|	319.3	2e-86	UDP-3-O-[3-hydroxymyristoyl] glucosamine N-acyltransferase, putative [Ricinus communis] >gi|223542392|gb|EEF43934.1| UDP-3-O-[3-hydroxymyristoyl] glucosamine N-acyltransferase, putative [Ricinus communis]
CL10527.Contig1_Houttuynia_cordata	gi|224062756|ref|XP_002300884.1|	149.1	9e-35	predicted protein [Populus trichocarpa] >gi|222842610|gb|EEE80157.1| predicted protein [Populus trichocarpa]
CL10527.Contig2_Houttuynia_cordata	gi|224062756|ref|XP_002300884.1|	111.7	6e-24	predicted protein [Populus trichocarpa] >gi|222842610|gb|EEE80157.1| predicted protein [Populus trichocarpa]
CL10528.Contig1_Houttuynia_cordata	gi|225445039|ref|XP_002280214.1|	387.5	2e-106	PREDICTED: nudix hydrolase 8-like [Vitis vinifera]
CL10529.Contig1_Houttuynia_cordata	gi|255537097|ref|XP_002509615.1|	312.4	9e-84	conserved hypothetical protein [Ricinus communis] >gi|223549514|gb|EEF51002.1| conserved hypothetical protein [Ricinus communis]
CL10529.Contig2_Houttuynia_cordata	gi|296082845|emb|CBI22146.3|	312.4	8e-84	unnamed protein product [Vitis vinifera]
CL1053.Contig1_Houttuynia_cordata	gi|147855970|emb|CAN80740.1|	71.6	6e-43	hypothetical protein VITISV_016685 [Vitis vinifera]
CL1053.Contig2_Houttuynia_cordata	gi|147855970|emb|CAN80740.1|	125.2	2e-28	hypothetical protein VITISV_016685 [Vitis vinifera]
CL1053.Contig3_Houttuynia_cordata	gi|296086706|emb|CBI32341.3|	344	2e-93	unnamed protein product [Vitis vinifera]
CL1053.Contig4_Houttuynia_cordata	gi|192910766|gb|ACF06491.1|	317	1e-85	endo-1,3;1,4-beta-D-glucanase [Elaeis guineensis]
CL1053.Contig5_Houttuynia_cordata	gi|192910766|gb|ACF06491.1|	59.3	1e-75	endo-1,3;1,4-beta-D-glucanase [Elaeis guineensis]
CL1053.Contig6_Houttuynia_cordata	gi|151301852|gb|ABR92334.1|	79.3	1e-14	putative dienelactone hydrolase family protein [Salvia miltiorrhiza]
CL10530.Contig1_Houttuynia_cordata	gi|357465575|ref|XP_003603072.1|	147.1	1e-34	N-hydroxycinnamoyl/benzoyltransferase [Medicago truncatula] >gi|355492120|gb|AES73323.1| N-hydroxycinnamoyl/benzoyltransferase [Medicago truncatula]
CL10531.Contig1_Houttuynia_cordata	gi|147780787|emb|CAN70482.1|	158.3	1e-37	hypothetical protein VITISV_002250 [Vitis vinifera]
CL10531.Contig2_Houttuynia_cordata	gi|147780787|emb|CAN70482.1|	151.4	8e-36	hypothetical protein VITISV_002250 [Vitis vinifera]
CL10533.Contig1_Houttuynia_cordata	gi|255557607|ref|XP_002519833.1|	119	2e-26	conserved hypothetical protein [Ricinus communis] >gi|223540879|gb|EEF42437.1| conserved hypothetical protein [Ricinus communis]
CL10535.Contig1_Houttuynia_cordata	gi|359479822|ref|XP_002269412.2|	142.1	6e-33	PREDICTED: uncharacterized protein LOC100254466 [Vitis vinifera]
CL10535.Contig2_Houttuynia_cordata	gi|359479822|ref|XP_002269412.2|	364.4	2e-99	PREDICTED: uncharacterized protein LOC100254466 [Vitis vinifera]
CL10536.Contig1_Houttuynia_cordata	gi|225462779|ref|XP_002264270.1|	142.5	1e-33	PREDICTED: putative vesicle-associated membrane protein 726 [Vitis vinifera] >gi|296090506|emb|CBI40837.3| unnamed protein product [Vitis vinifera]
CL10536.Contig2_Houttuynia_cordata	gi|192910812|gb|ACF06514.1|	419.5	3e-116	synaptobrevin 1 [Elaeis guineensis]
CL10539.Contig1_Houttuynia_cordata	gi|359492838|ref|XP_002284219.2|	451.1	1e-125	PREDICTED: random slug protein 5 [Vitis vinifera] >gi|302141931|emb|CBI19134.3| unnamed protein product [Vitis vinifera]
CL10539.Contig2_Houttuynia_cordata	gi|359492838|ref|XP_002284219.2|	430.6	2e-119	PREDICTED: random slug protein 5 [Vitis vinifera] >gi|302141931|emb|CBI19134.3| unnamed protein product [Vitis vinifera]
CL1054.Contig10_Houttuynia_cordata	gi|302143187|emb|CBI20482.3|	58.9	4e-07	unnamed protein product [Vitis vinifera]
CL1054.Contig11_Houttuynia_cordata	gi|302143187|emb|CBI20482.3|	58.9	4e-07	unnamed protein product [Vitis vinifera]
CL1054.Contig12_Houttuynia_cordata	gi|302143187|emb|CBI20482.3|	58.9	4e-07	unnamed protein product [Vitis vinifera]
CL1054.Contig13_Houttuynia_cordata	gi|302143187|emb|CBI20482.3|	59.7	2e-07	unnamed protein product [Vitis vinifera]
CL1054.Contig14_Houttuynia_cordata	gi|41058926|gb|AAR99061.1|	41.6	7e-50	(-)-germacrene D synthase [Populus trichocarpa x Populus deltoides]
CL1054.Contig15_Houttuynia_cordata	gi|213390006|gb|ACJ46048.1|	71.2	4e-12	sesquiterpene synthase [Warburgia ugandensis]
CL1054.Contig16_Houttuynia_cordata	gi|255565287|ref|XP_002523635.1|	188.7	3e-47	(+)-delta-cadinene synthase isozyme A, putative [Ricinus communis] >gi|223537087|gb|EEF38721.1| (+)-delta-cadinene synthase isozyme A, putative [Ricinus communis]
CL1054.Contig17_Houttuynia_cordata	gi|147856860|emb|CAN83470.1|	169.5	2e-40	hypothetical protein VITISV_030783 [Vitis vinifera]
CL1054.Contig18_Houttuynia_cordata	gi|147856860|emb|CAN83470.1|	169.5	2e-40	hypothetical protein VITISV_030783 [Vitis vinifera]
CL1054.Contig19_Houttuynia_cordata	gi|147856860|emb|CAN83470.1|	169.5	2e-40	hypothetical protein VITISV_030783 [Vitis vinifera]
CL1054.Contig1_Houttuynia_cordata	gi|147856860|emb|CAN83470.1|	169.5	1e-40	hypothetical protein VITISV_030783 [Vitis vinifera]
CL1054.Contig20_Houttuynia_cordata	gi|147856860|emb|CAN83470.1|	169.5	2e-40	hypothetical protein VITISV_030783 [Vitis vinifera]
CL1054.Contig21_Houttuynia_cordata	gi|147856860|emb|CAN83470.1|	169.5	2e-40	hypothetical protein VITISV_030783 [Vitis vinifera]
CL1054.Contig22_Houttuynia_cordata	gi|147856860|emb|CAN83470.1|	169.5	2e-40	hypothetical protein VITISV_030783 [Vitis vinifera]
CL1054.Contig23_Houttuynia_cordata	gi|147856860|emb|CAN83470.1|	169.5	2e-40	hypothetical protein VITISV_030783 [Vitis vinifera]
CL1054.Contig24_Houttuynia_cordata	gi|147856860|emb|CAN83470.1|	169.5	1e-40	hypothetical protein VITISV_030783 [Vitis vinifera]
CL1054.Contig25_Houttuynia_cordata	gi|336318889|gb|AEI52901.1|	48.1	2e-51	terpene synthase 1 [Populus trichocarpa]
CL1054.Contig26_Houttuynia_cordata	gi|41058926|gb|AAR99061.1|	41.6	6e-50	(-)-germacrene D synthase [Populus trichocarpa x Populus deltoides]
CL1054.Contig27_Houttuynia_cordata	gi|41058926|gb|AAR99061.1|	214.9	1e-54	(-)-germacrene D synthase [Populus trichocarpa x Populus deltoides]
CL1054.Contig28_Houttuynia_cordata	gi|147856860|emb|CAN83470.1|	169.5	2e-40	hypothetical protein VITISV_030783 [Vitis vinifera]
CL1054.Contig29_Houttuynia_cordata	gi|147856860|emb|CAN83470.1|	169.5	2e-40	hypothetical protein VITISV_030783 [Vitis vinifera]
CL1054.Contig2_Houttuynia_cordata	gi|147856860|emb|CAN83470.1|	210.3	7e-53	hypothetical protein VITISV_030783 [Vitis vinifera]
CL1054.Contig3_Houttuynia_cordata	gi|147856860|emb|CAN83470.1|	210.3	8e-53	hypothetical protein VITISV_030783 [Vitis vinifera]
CL1054.Contig4_Houttuynia_cordata	gi|147856860|emb|CAN83470.1|	203.8	6e-51	hypothetical protein VITISV_030783 [Vitis vinifera]
CL1054.Contig5_Houttuynia_cordata	gi|147856860|emb|CAN83470.1|	203.8	7e-51	hypothetical protein VITISV_030783 [Vitis vinifera]
CL1054.Contig6_Houttuynia_cordata	gi|336318889|gb|AEI52901.1|	48.1	2e-51	terpene synthase 1 [Populus trichocarpa]
CL1054.Contig7_Houttuynia_cordata	gi|60266878|gb|AAX16121.1|	55.1	2e-06	germacrene-D synthase [Actinidia deliciosa]
CL1054.Contig8_Houttuynia_cordata	gi|302143187|emb|CBI20482.3|	58.9	4e-07	unnamed protein product [Vitis vinifera]
CL1054.Contig9_Houttuynia_cordata	gi|302143187|emb|CBI20482.3|	58.9	4e-07	unnamed protein product [Vitis vinifera]
CL10540.Contig1_Houttuynia_cordata	gi|225453718|ref|XP_002271651.1|	352.4	5e-96	PREDICTED: E3 ubiquitin-protein ligase At4g11680-like isoform 1 [Vitis vinifera]
CL10540.Contig2_Houttuynia_cordata	gi|356497216|ref|XP_003517458.1|	125.6	2e-28	PREDICTED: E3 ubiquitin-protein ligase At1g12760-like [Glycine max]
CL10541.Contig1_Houttuynia_cordata	gi|225454346|ref|XP_002278060.1|	442.2	1e-122	PREDICTED: probable receptor-like protein kinase At5g24010-like [Vitis vinifera]
CL10542.Contig1_Houttuynia_cordata	gi|18391222|ref|NP_563881.1|	860.9	0	transmembrane nine 1 [Arabidopsis thaliana] >gi|17933310|gb|AAL48237.1|AF446365_1 At1g10950/T19D16_13 [Arabidopsis thaliana] >gi|15451172|gb|AAK96857.1| endomembrane protein EMP70 precusor isolog [Arabidopsis thaliana] >gi|20148415|gb|AAM10098.1| endomembrane protein EMP70 precusor isolog [Arabidopsis thaliana] >gi|332190547|gb|AEE28668.1| transmembrane nine 1 [Arabidopsis thaliana]
CL10542.Contig2_Houttuynia_cordata	gi|255579669|ref|XP_002530674.1|	1071.2	0	endomembrane protein emp70, putative [Ricinus communis] >gi|223529767|gb|EEF31705.1| endomembrane protein emp70, putative [Ricinus communis]
CL10544.Contig1_Houttuynia_cordata	gi|359473112|ref|XP_002282341.2|	482.3	4e-135	PREDICTED: putative ATP-dependent RNA helicase DHX33-like [Vitis vinifera]
CL10545.Contig1_Houttuynia_cordata	gi|356545735|ref|XP_003541291.1|	59.3	1e-08	PREDICTED: probable receptor-like serine/threonine-protein kinase At5g57670-like [Glycine max]
CL10546.Contig1_Houttuynia_cordata	gi|255537467|ref|XP_002509800.1|	868.6	0	Glutamate--cysteine ligase, chloroplast precursor, putative [Ricinus communis] >gi|223549699|gb|EEF51187.1| Glutamate--cysteine ligase, chloroplast precursor, putative [Ricinus communis]
CL10546.Contig2_Houttuynia_cordata	gi|255537467|ref|XP_002509800.1|	868.6	0	Glutamate--cysteine ligase, chloroplast precursor, putative [Ricinus communis] >gi|223549699|gb|EEF51187.1| Glutamate--cysteine ligase, chloroplast precursor, putative [Ricinus communis]
CL10547.Contig1_Houttuynia_cordata	gi|225440783|ref|XP_002275884.1|	72.8	1e-12	PREDICTED: putative pentatricopeptide repeat-containing protein At5g37570 [Vitis vinifera]
CL10548.Contig1_Houttuynia_cordata	gi|147819063|emb|CAN73771.1|	468.8	7e-131	hypothetical protein VITISV_038786 [Vitis vinifera]
CL10549.Contig1_Houttuynia_cordata	gi|147784790|emb|CAN75225.1|	64.7	4e-10	hypothetical protein VITISV_035856 [Vitis vinifera]
CL10549.Contig2_Houttuynia_cordata	gi|147784790|emb|CAN75225.1|	164.9	8e-40	hypothetical protein VITISV_035856 [Vitis vinifera]
CL1055.Contig1_Houttuynia_cordata	gi|307136452|gb|ADN34257.1|	70.5	7e-12	inorganic pyrophosphatase [Cucumis melo subsp. melo]
CL1055.Contig2_Houttuynia_cordata	gi|255554527|ref|XP_002518302.1|	461.1	1e-128	inorganic pyrophosphatase, putative [Ricinus communis] >gi|223542522|gb|EEF44062.1| inorganic pyrophosphatase, putative [Ricinus communis]
CL10551.Contig1_Houttuynia_cordata	gi|224138988|ref|XP_002326740.1|	92.4	1e-18	predicted protein [Populus trichocarpa] >gi|222834062|gb|EEE72539.1| predicted protein [Populus trichocarpa]
CL10552.Contig1_Houttuynia_cordata	gi|297734394|emb|CBI15641.3|	810.1	0	unnamed protein product [Vitis vinifera]
CL10552.Contig2_Houttuynia_cordata	gi|297734394|emb|CBI15641.3|	669.5	0	unnamed protein product [Vitis vinifera]
CL10556.Contig1_Houttuynia_cordata	gi|357121532|ref|XP_003562473.1|	148.7	1e-34	PREDICTED: uncharacterized protein LOC100836840 [Brachypodium distachyon]
CL10556.Contig2_Houttuynia_cordata	gi|225450778|ref|XP_002279467.1|	374.8	1e-102	PREDICTED: uncharacterized protein LOC100244341 [Vitis vinifera] >gi|296089699|emb|CBI39518.3| unnamed protein product [Vitis vinifera]
CL10557.Contig1_Houttuynia_cordata	gi|224057581|ref|XP_002299278.1|	139	7e-32	predicted protein [Populus trichocarpa] >gi|222846536|gb|EEE84083.1| predicted protein [Populus trichocarpa]
CL10558.Contig1_Houttuynia_cordata	gi|356564208|ref|XP_003550348.1|	169.9	2e-41	PREDICTED: uncharacterized protein LOC100819940 [Glycine max]
CL10559.Contig1_Houttuynia_cordata	gi|225444476|ref|XP_002272817.1|	276.6	1e-73	PREDICTED: U3 small nucleolar RNA-associated protein 6 homolog [Vitis vinifera] >gi|302144122|emb|CBI23227.3| unnamed protein product [Vitis vinifera]
CL1056.Contig1_Houttuynia_cordata	gi|18412539|ref|NP_567263.1|	112.1	2e-24	Chaperonin-like RbcX protein [Arabidopsis thaliana] >gi|332656979|gb|AEE82379.1| Chaperonin-like RbcX protein [Arabidopsis thaliana]
CL1056.Contig2_Houttuynia_cordata	gi|222640584|gb|EEE68716.1|	30.8	8e-17	hypothetical protein OsJ_27374 [Oryza sativa Japonica Group]
CL10562.Contig1_Houttuynia_cordata	gi|359488197|ref|XP_002271823.2|	1420.2	0	PREDICTED: protease Do-like 7-like [Vitis vinifera]
CL10562.Contig2_Houttuynia_cordata	gi|255584471|ref|XP_002532965.1|	54.3	8e-06	protein binding protein, putative [Ricinus communis] >gi|223527258|gb|EEF29416.1| protein binding protein, putative [Ricinus communis]
CL10563.Contig1_Houttuynia_cordata	gi|255540759|ref|XP_002511444.1|	141.4	5e-33	conserved hypothetical protein [Ricinus communis] >gi|223550559|gb|EEF52046.1| conserved hypothetical protein [Ricinus communis]
CL10564.Contig1_Houttuynia_cordata	gi|297736872|emb|CBI26073.3|	625.5	7e-178	unnamed protein product [Vitis vinifera]
CL10564.Contig2_Houttuynia_cordata	gi|359477414|ref|XP_002276128.2|	204.9	5e-52	PREDICTED: probable protein phosphatase 2C 40-like [Vitis vinifera]
CL1057.Contig1_Houttuynia_cordata	gi|225448425|ref|XP_002270733.1|	119.4	6e-26	PREDICTED: protein EARLY FLOWERING 4 [Vitis vinifera] >gi|297736609|emb|CBI25480.3| unnamed protein product [Vitis vinifera]
CL1057.Contig2_Houttuynia_cordata	gi|255585952|ref|XP_002533647.1|	114.8	3e-25	conserved hypothetical protein [Ricinus communis] >gi|223526460|gb|EEF28735.1| conserved hypothetical protein [Ricinus communis]
CL10570.Contig1_Houttuynia_cordata	gi|332384183|gb|AEE69008.1|	155.6	1e-37	cinnamyl alcohol dehydrogenase 3 [Camellia sinensis]
CL10570.Contig2_Houttuynia_cordata	gi|3283368|gb|AAC61854.1|	102.4	1e-21	mannitol dehydrogenase [Apium graveolens]
CL10571.Contig1_Houttuynia_cordata	gi|225443065|ref|XP_002272158.1|	648.3	0	PREDICTED: acetylornithine aminotransferase, mitochondrial [Vitis vinifera]
CL10573.Contig1_Houttuynia_cordata	gi|302141882|emb|CBI19085.3|	63.2	1e-08	unnamed protein product [Vitis vinifera]
CL10573.Contig2_Houttuynia_cordata	gi|302141882|emb|CBI19085.3|	63.2	1e-08	unnamed protein product [Vitis vinifera]
CL10574.Contig1_Houttuynia_cordata	gi|359477261|ref|XP_002269707.2|	204.1	1e-51	PREDICTED: putative E3 ubiquitin-protein ligase LIN-1-like [Vitis vinifera]
CL10579.Contig1_Houttuynia_cordata	gi|359473684|ref|XP_003631347.1|	550.4	2e-155	PREDICTED: UBX domain-containing protein 2-like isoform 2 [Vitis vinifera] >gi|297738308|emb|CBI27509.3| unnamed protein product [Vitis vinifera]
CL10579.Contig2_Houttuynia_cordata	gi|359473684|ref|XP_003631347.1|	562.8	5e-159	PREDICTED: UBX domain-containing protein 2-like isoform 2 [Vitis vinifera] >gi|297738308|emb|CBI27509.3| unnamed protein product [Vitis vinifera]
CL1058.Contig1_Houttuynia_cordata	gi|255545484|ref|XP_002513802.1|	151.8	2e-36	androgen induced inhibitor of proliferation (as3) / pds5, putative [Ricinus communis] >gi|223546888|gb|EEF48385.1| androgen induced inhibitor of proliferation (as3) / pds5, putative [Ricinus communis]
CL10580.Contig1_Houttuynia_cordata	gi|297739960|emb|CBI30142.3|	146.7	1e-34	unnamed protein product [Vitis vinifera]
CL10580.Contig2_Houttuynia_cordata	gi|297739960|emb|CBI30142.3|	115.2	4e-25	unnamed protein product [Vitis vinifera]
CL10582.Contig1_Houttuynia_cordata	gi|359496051|ref|XP_002284565.2|	53.5	6e-06	PREDICTED: uncharacterized protein LOC100255501 [Vitis vinifera] >gi|296087051|emb|CBI33378.3| unnamed protein product [Vitis vinifera]
CL10582.Contig2_Houttuynia_cordata	gi|359496051|ref|XP_002284565.2|	211.5	1e-53	PREDICTED: uncharacterized protein LOC100255501 [Vitis vinifera] >gi|296087051|emb|CBI33378.3| unnamed protein product [Vitis vinifera]
CL10582.Contig3_Houttuynia_cordata	gi|224074301|ref|XP_002304345.1|	55.5	5e-07	predicted protein [Populus trichocarpa] >gi|222841777|gb|EEE79324.1| predicted protein [Populus trichocarpa]
CL10583.Contig1_Houttuynia_cordata	gi|357136364|ref|XP_003569775.1|	68.2	3e-11	PREDICTED: uncharacterized protein LOC100824998 [Brachypodium distachyon]
CL10583.Contig2_Houttuynia_cordata	gi|357136364|ref|XP_003569775.1|	68.2	3e-11	PREDICTED: uncharacterized protein LOC100824998 [Brachypodium distachyon]
CL10583.Contig3_Houttuynia_cordata	gi|242058645|ref|XP_002458468.1|	66.2	1e-10	hypothetical protein SORBIDRAFT_03g034240 [Sorghum bicolor] >gi|241930443|gb|EES03588.1| hypothetical protein SORBIDRAFT_03g034240 [Sorghum bicolor]
CL10584.Contig1_Houttuynia_cordata	gi|310780836|gb|ADP23916.1|	69.3	5e-11	late embryogenesis abundant protein [Sesuvium portulacastrum]
CL10584.Contig2_Houttuynia_cordata	gi|310780836|gb|ADP23916.1|	83.6	2e-15	late embryogenesis abundant protein [Sesuvium portulacastrum]
CL10586.Contig1_Houttuynia_cordata	gi|297744639|emb|CBI37901.3|	124	5e-28	unnamed protein product [Vitis vinifera]
CL10588.Contig1_Houttuynia_cordata	gi|302143430|emb|CBI21991.3|	117.1	7e-26	unnamed protein product [Vitis vinifera]
CL10590.Contig1_Houttuynia_cordata	gi|115485873|ref|NP_001068080.1|	52	2e-06	Os11g0551800 [Oryza sativa Japonica Group] >gi|113645302|dbj|BAF28443.1| Os11g0551800 [Oryza sativa Japonica Group]
CL10591.Contig1_Houttuynia_cordata	gi|225452330|ref|XP_002272711.1|	747.3	0	PREDICTED: protein kinase PVPK-1-like [Vitis vinifera]
CL10591.Contig2_Houttuynia_cordata	gi|225452330|ref|XP_002272711.1|	758.1	0	PREDICTED: protein kinase PVPK-1-like [Vitis vinifera]
CL10592.Contig1_Houttuynia_cordata	gi|296082290|emb|CBI21295.3|	141.7	7e-33	unnamed protein product [Vitis vinifera]
CL10592.Contig2_Houttuynia_cordata	gi|297844182|ref|XP_002889972.1|	141	1e-32	expressed protein [Arabidopsis lyrata subsp. lyrata] >gi|297335814|gb|EFH66231.1| expressed protein [Arabidopsis lyrata subsp. lyrata]
CL10592.Contig3_Houttuynia_cordata	gi|224055807|ref|XP_002298663.1|	141	1e-32	predicted protein [Populus trichocarpa] >gi|118481487|gb|ABK92686.1| unknown [Populus trichocarpa] >gi|222845921|gb|EEE83468.1| predicted protein [Populus trichocarpa]
CL10595.Contig1_Houttuynia_cordata	gi|359481863|ref|XP_003632681.1|	73.6	9e-13	PREDICTED: uncharacterized protein LOC100257222 [Vitis vinifera]
CL10598.Contig1_Houttuynia_cordata	gi|397770484|gb|AFO64340.1|	1095.1	0	ABC transporter GCN1 [Hevea brasiliensis]
CL10599.Contig1_Houttuynia_cordata	gi|255555987|ref|XP_002519028.1|	137.9	0	RNA polymerase-associated protein RTF1, putative [Ricinus communis] >gi|223541691|gb|EEF43239.1| RNA polymerase-associated protein RTF1, putative [Ricinus communis]
CL10599.Contig2_Houttuynia_cordata	gi|255555987|ref|XP_002519028.1|	137.9	0	RNA polymerase-associated protein RTF1, putative [Ricinus communis] >gi|223541691|gb|EEF43239.1| RNA polymerase-associated protein RTF1, putative [Ricinus communis]
CL10599.Contig3_Houttuynia_cordata	gi|255555987|ref|XP_002519028.1|	137.9	0	RNA polymerase-associated protein RTF1, putative [Ricinus communis] >gi|223541691|gb|EEF43239.1| RNA polymerase-associated protein RTF1, putative [Ricinus communis]
CL106.Contig1_Houttuynia_cordata	gi|359494525|ref|XP_002268838.2|	615.1	1e-174	PREDICTED: cyclin-T1-5-like isoform 1 [Vitis vinifera]
CL106.Contig2_Houttuynia_cordata	gi|359494525|ref|XP_002268838.2|	262.7	9e-69	PREDICTED: cyclin-T1-5-like isoform 1 [Vitis vinifera]
CL106.Contig3_Houttuynia_cordata	gi|359494525|ref|XP_002268838.2|	110.5	3e-23	PREDICTED: cyclin-T1-5-like isoform 1 [Vitis vinifera]
CL106.Contig4_Houttuynia_cordata	gi|255544658|ref|XP_002513390.1|	106.3	5e-22	Cyclin-L2, putative [Ricinus communis] >gi|223547298|gb|EEF48793.1| Cyclin-L2, putative [Ricinus communis]
CL1060.Contig1_Houttuynia_cordata	gi|225427403|ref|XP_002263777.1|	147.1	7e-34	PREDICTED: uncharacterized protein LOC100265501 [Vitis vinifera] >gi|296088391|emb|CBI37382.3| unnamed protein product [Vitis vinifera]
CL1060.Contig2_Houttuynia_cordata	gi|225427403|ref|XP_002263777.1|	91.3	4e-18	PREDICTED: uncharacterized protein LOC100265501 [Vitis vinifera] >gi|296088391|emb|CBI37382.3| unnamed protein product [Vitis vinifera]
CL1060.Contig3_Houttuynia_cordata	gi|225427403|ref|XP_002263777.1|	147.1	7e-34	PREDICTED: uncharacterized protein LOC100265501 [Vitis vinifera] >gi|296088391|emb|CBI37382.3| unnamed protein product [Vitis vinifera]
CL1060.Contig4_Houttuynia_cordata	gi|225427403|ref|XP_002263777.1|	453.8	3e-126	PREDICTED: uncharacterized protein LOC100265501 [Vitis vinifera] >gi|296088391|emb|CBI37382.3| unnamed protein product [Vitis vinifera]
CL1060.Contig5_Houttuynia_cordata	gi|225427403|ref|XP_002263777.1|	453.8	3e-126	PREDICTED: uncharacterized protein LOC100265501 [Vitis vinifera] >gi|296088391|emb|CBI37382.3| unnamed protein product [Vitis vinifera]
CL1060.Contig6_Houttuynia_cordata	gi|225427403|ref|XP_002263777.1|	147.1	6e-34	PREDICTED: uncharacterized protein LOC100265501 [Vitis vinifera] >gi|296088391|emb|CBI37382.3| unnamed protein product [Vitis vinifera]
CL1060.Contig7_Houttuynia_cordata	gi|225427403|ref|XP_002263777.1|	147.1	5e-34	PREDICTED: uncharacterized protein LOC100265501 [Vitis vinifera] >gi|296088391|emb|CBI37382.3| unnamed protein product [Vitis vinifera]
CL1060.Contig8_Houttuynia_cordata	gi|225427403|ref|XP_002263777.1|	413.3	3e-114	PREDICTED: uncharacterized protein LOC100265501 [Vitis vinifera] >gi|296088391|emb|CBI37382.3| unnamed protein product [Vitis vinifera]
CL1060.Contig9_Houttuynia_cordata	gi|225427403|ref|XP_002263777.1|	413.3	3e-114	PREDICTED: uncharacterized protein LOC100265501 [Vitis vinifera] >gi|296088391|emb|CBI37382.3| unnamed protein product [Vitis vinifera]
CL10601.Contig1_Houttuynia_cordata	gi|359495890|ref|XP_002265684.2|	370.9	5e-101	PREDICTED: uncharacterized protein LOC100263480 [Vitis vinifera]
CL10601.Contig2_Houttuynia_cordata	gi|359495890|ref|XP_002265684.2|	373.2	1e-101	PREDICTED: uncharacterized protein LOC100263480 [Vitis vinifera]
CL10601.Contig3_Houttuynia_cordata	gi|359495890|ref|XP_002265684.2|	370.9	5e-101	PREDICTED: uncharacterized protein LOC100263480 [Vitis vinifera]
CL10601.Contig4_Houttuynia_cordata	gi|359495890|ref|XP_002265684.2|	373.2	1e-101	PREDICTED: uncharacterized protein LOC100263480 [Vitis vinifera]
CL10603.Contig1_Houttuynia_cordata	gi|255572561|ref|XP_002527214.1|	143.3	9e-34	conserved hypothetical protein [Ricinus communis] >gi|223533390|gb|EEF35140.1| conserved hypothetical protein [Ricinus communis]
CL10606.Contig1_Houttuynia_cordata	gi|359491046|ref|XP_003634211.1|	464.9	1e-129	PREDICTED: uncharacterized protein LOC100259538 [Vitis vinifera]
CL10608.Contig1_Houttuynia_cordata	gi|224119208|ref|XP_002318015.1|	40	1e-09	repressor, antagonist of e2f-dp complex [Populus trichocarpa] >gi|222858688|gb|EEE96235.1| repressor, antagonist of e2f-dp complex [Populus trichocarpa]
CL10609.Contig1_Houttuynia_cordata	gi|359495083|ref|XP_003634908.1|	202.2	2e-50	PREDICTED: putative disease resistance protein At3g14460-like [Vitis vinifera]
CL10609.Contig2_Houttuynia_cordata	gi|302819943|ref|XP_002991640.1|	53.5	9e-07	hypothetical protein SELMODRAFT_134000 [Selaginella moellendorffii] >gi|300140489|gb|EFJ07211.1| hypothetical protein SELMODRAFT_134000 [Selaginella moellendorffii]
CL1061.Contig1_Houttuynia_cordata	gi|359492508|ref|XP_002283711.2|	2308.9	0	PREDICTED: E3 ubiquitin-protein ligase UPL2-like [Vitis vinifera]
CL1061.Contig2_Houttuynia_cordata	gi|359492508|ref|XP_002283711.2|	1532.7	0	PREDICTED: E3 ubiquitin-protein ligase UPL2-like [Vitis vinifera]
CL1061.Contig3_Houttuynia_cordata	gi|255572860|ref|XP_002527362.1|	1086.2	0	E3 ubiquitin protein ligase upl2, putative [Ricinus communis] >gi|223533281|gb|EEF35034.1| E3 ubiquitin protein ligase upl2, putative [Ricinus communis]
CL10610.Contig1_Houttuynia_cordata	gi|296089928|emb|CBI39747.3|	77	1e-13	unnamed protein product [Vitis vinifera]
CL10612.Contig1_Houttuynia_cordata	gi|225436077|ref|XP_002276975.1|	552.7	4e-156	PREDICTED: serine/threonine-protein kinase TOUSLED [Vitis vinifera] >gi|296084006|emb|CBI24394.3| unnamed protein product [Vitis vinifera]
CL10613.Contig1_Houttuynia_cordata	gi|359492322|ref|XP_002278001.2|	92	1e-17	PREDICTED: LRR receptor-like serine/threonine-protein kinase RCH1-like [Vitis vinifera]
CL10614.Contig1_Houttuynia_cordata	gi|395486311|gb|AFN67104.1|	206.1	3e-52	CMP-sialic acid transporter-like protein [Vitis vinifera]
CL10614.Contig2_Houttuynia_cordata	gi|395486311|gb|AFN67104.1|	206.1	3e-52	CMP-sialic acid transporter-like protein [Vitis vinifera]
CL10616.Contig1_Houttuynia_cordata	gi|356509910|ref|XP_003523685.1|	54.7	8e-07	PREDICTED: uncharacterized protein LOC100780104 [Glycine max]
CL10616.Contig2_Houttuynia_cordata	gi|356509910|ref|XP_003523685.1|	92	2e-18	PREDICTED: uncharacterized protein LOC100780104 [Glycine max]
CL10617.Contig1_Houttuynia_cordata	gi|359492240|ref|XP_002275494.2|	50.1	4e-24	PREDICTED: uncharacterized protein LOC100242110 [Vitis vinifera] >gi|302142663|emb|CBI19866.3| unnamed protein product [Vitis vinifera]
CL10617.Contig2_Houttuynia_cordata	gi|359492240|ref|XP_002275494.2|	127.1	1e-28	PREDICTED: uncharacterized protein LOC100242110 [Vitis vinifera] >gi|302142663|emb|CBI19866.3| unnamed protein product [Vitis vinifera]
CL10618.Contig1_Houttuynia_cordata	gi|225459826|ref|XP_002284824.1|	664.8	0	PREDICTED: lysine histidine transporter-like 8 [Vitis vinifera]
CL10619.Contig1_Houttuynia_cordata	gi|383212095|dbj|BAM08934.1|	715.3	0	class III homeobox-leucine zipper protein [Asparagus officinalis]
CL10619.Contig2_Houttuynia_cordata	gi|359483944|ref|XP_003633041.1|	431.4	6e-120	PREDICTED: homeobox-leucine zipper protein HOX32-like isoform 3 [Vitis vinifera]
CL1062.Contig1_Houttuynia_cordata	gi|225441260|ref|XP_002274343.1|	406.4	2e-112	PREDICTED: tubulin-specific chaperone B isoform 1 [Vitis vinifera] >gi|359482231|ref|XP_003632738.1| PREDICTED: tubulin-specific chaperone B [Vitis vinifera] >gi|297739921|emb|CBI30103.3| unnamed protein product [Vitis vinifera]
CL1062.Contig2_Houttuynia_cordata	gi|106879611|emb|CAJ38389.1|	45.8	9e-19	tubulin-folding cofactor [Plantago major]
CL1062.Contig3_Houttuynia_cordata	gi|225441260|ref|XP_002274343.1|	406.4	3e-112	PREDICTED: tubulin-specific chaperone B isoform 1 [Vitis vinifera] >gi|359482231|ref|XP_003632738.1| PREDICTED: tubulin-specific chaperone B [Vitis vinifera] >gi|297739921|emb|CBI30103.3| unnamed protein product [Vitis vinifera]
CL10620.Contig1_Houttuynia_cordata	gi|222629082|gb|EEE61214.1|	122.5	1e-27	hypothetical protein OsJ_15239 [Oryza sativa Japonica Group]
CL10621.Contig1_Houttuynia_cordata	gi|255539863|ref|XP_002510996.1|	357.5	1e-97	Acid phosphatase 1 precursor, putative [Ricinus communis] >gi|223550111|gb|EEF51598.1| Acid phosphatase 1 precursor, putative [Ricinus communis]
CL10622.Contig1_Houttuynia_cordata	gi|255547560|ref|XP_002514837.1|	426.8	4e-118	protein phosphatase-2c, putative [Ricinus communis] >gi|223545888|gb|EEF47391.1| protein phosphatase-2c, putative [Ricinus communis]
CL10622.Contig2_Houttuynia_cordata	gi|225430932|ref|XP_002277393.1|	605.5	8e-172	PREDICTED: probable protein phosphatase 2C 33 [Vitis vinifera]
CL10622.Contig3_Houttuynia_cordata	gi|224144954|ref|XP_002325473.1|	141	1e-32	predicted protein [Populus trichocarpa] >gi|118486776|gb|ABK95223.1| unknown [Populus trichocarpa] >gi|222862348|gb|EEE99854.1| predicted protein [Populus trichocarpa]
CL10625.Contig1_Houttuynia_cordata	gi|359496573|ref|XP_002271439.2|	251.9	9e-66	PREDICTED: uncharacterized protein LOC100241484 [Vitis vinifera]
CL10625.Contig2_Houttuynia_cordata	gi|359496573|ref|XP_002271439.2|	439.9	6e-122	PREDICTED: uncharacterized protein LOC100241484 [Vitis vinifera]
CL10628.Contig2_Houttuynia_cordata	gi|359495671|ref|XP_002272554.2|	332.8	6e-90	PREDICTED: uncharacterized protein LOC100259506 [Vitis vinifera]
CL10629.Contig1_Houttuynia_cordata	gi|224120182|ref|XP_002318266.1|	124.4	4e-28	potassium efflux antiporter [Populus trichocarpa] >gi|222858939|gb|EEE96486.1| potassium efflux antiporter [Populus trichocarpa]
CL1063.Contig1_Houttuynia_cordata	gi|359490057|ref|XP_002281679.2|	125.2	3e-28	PREDICTED: polycomb group protein EMBRYONIC FLOWER 2-like [Vitis vinifera]
CL1063.Contig2_Houttuynia_cordata	gi|359490057|ref|XP_002281679.2|	125.2	2e-28	PREDICTED: polycomb group protein EMBRYONIC FLOWER 2-like [Vitis vinifera]
CL10630.Contig1_Houttuynia_cordata	gi|356562454|ref|XP_003549486.1|	175.3	1e-42	PREDICTED: CASP-like protein 3-like [Glycine max]
CL10631.Contig1_Houttuynia_cordata	gi|359807053|ref|NP_001241084.1|	586.6	3e-166	uncharacterized protein LOC100807069 [Glycine max]
CL10632.Contig1_Houttuynia_cordata	gi|147836354|emb|CAN77730.1|	742.7	0	hypothetical protein VITISV_027412 [Vitis vinifera]
CL10632.Contig2_Houttuynia_cordata	gi|147836354|emb|CAN77730.1|	742.7	0	hypothetical protein VITISV_027412 [Vitis vinifera]
CL10634.Contig1_Houttuynia_cordata	gi|356576487|ref|XP_003556362.1|	412.1	7e-114	PREDICTED: chloroplastic group IIA intron splicing facilitator CRS1, chloroplastic-like [Glycine max]
CL10634.Contig2_Houttuynia_cordata	gi|356576487|ref|XP_003556362.1|	413.7	2e-114	PREDICTED: chloroplastic group IIA intron splicing facilitator CRS1, chloroplastic-like [Glycine max]
CL10635.Contig1_Houttuynia_cordata	gi|359482631|ref|XP_002280451.2|	56.6	1e-07	PREDICTED: uncharacterized protein LOC100266851 [Vitis vinifera]
CL10636.Contig1_Houttuynia_cordata	gi|326488111|dbj|BAJ89894.1|	159.1	6e-38	predicted protein [Hordeum vulgare subsp. vulgare]
CL10636.Contig2_Houttuynia_cordata	gi|326488111|dbj|BAJ89894.1|	159.1	5e-38	predicted protein [Hordeum vulgare subsp. vulgare]
CL10637.Contig1_Houttuynia_cordata	gi|161375756|gb|ABX71220.1|	428.7	7e-119	osmotin [Piper colubrinum]
CL10637.Contig2_Houttuynia_cordata	gi|161375756|gb|ABX71220.1|	425.6	6e-118	osmotin [Piper colubrinum]
CL10639.Contig1_Houttuynia_cordata	gi|225464505|ref|XP_002272128.1|	85.5	9e-16	PREDICTED: uncharacterized protein LOC100262848 [Vitis vinifera] >gi|302143836|emb|CBI22697.3| unnamed protein product [Vitis vinifera]
CL1064.Contig1_Houttuynia_cordata	gi|255556832|ref|XP_002519449.1|	69.3	3e-10	WD-repeat protein, putative [Ricinus communis] >gi|223541312|gb|EEF42863.1| WD-repeat protein, putative [Ricinus communis]
CL10643.Contig1_Houttuynia_cordata	gi|297850068|ref|XP_002892915.1|	52.8	1e-06	predicted protein [Arabidopsis lyrata subsp. lyrata] >gi|297338757|gb|EFH69174.1| predicted protein [Arabidopsis lyrata subsp. lyrata]
CL10643.Contig2_Houttuynia_cordata	gi|297850068|ref|XP_002892915.1|	52.8	1e-06	predicted protein [Arabidopsis lyrata subsp. lyrata] >gi|297338757|gb|EFH69174.1| predicted protein [Arabidopsis lyrata subsp. lyrata]
CL10644.Contig1_Houttuynia_cordata	gi|225462560|ref|XP_002267649.1|	233	4e-60	PREDICTED: probable prefoldin subunit 5 [Vitis vinifera] >gi|147795534|emb|CAN63324.1| hypothetical protein VITISV_018866 [Vitis vinifera]
CL10644.Contig2_Houttuynia_cordata	gi|225462560|ref|XP_002267649.1|	233	3e-60	PREDICTED: probable prefoldin subunit 5 [Vitis vinifera] >gi|147795534|emb|CAN63324.1| hypothetical protein VITISV_018866 [Vitis vinifera]
CL10646.Contig1_Houttuynia_cordata	gi|225423895|ref|XP_002281709.1|	179.9	2e-44	PREDICTED: AP2/ERF and B3 domain-containing transcription repressor TEM1-like [Vitis vinifera]
CL10648.Contig1_Houttuynia_cordata	gi|6523547|emb|CAB62280.1|	53.1	1e-06	hydroxyproline-rich glycoprotein DZ-HRGP [Volvox carteri f. nagariensis]
CL1065.Contig1_Houttuynia_cordata	gi|359480183|ref|XP_002278072.2|	240.7	3e-62	PREDICTED: uncharacterized protein LOC100258835 [Vitis vinifera]
CL1065.Contig2_Houttuynia_cordata	gi|359480183|ref|XP_002278072.2|	240.7	2e-62	PREDICTED: uncharacterized protein LOC100258835 [Vitis vinifera]
CL1065.Contig3_Houttuynia_cordata	gi|359480183|ref|XP_002278072.2|	275.8	7e-73	PREDICTED: uncharacterized protein LOC100258835 [Vitis vinifera]
CL1065.Contig4_Houttuynia_cordata	gi|359480183|ref|XP_002278072.2|	275.8	6e-73	PREDICTED: uncharacterized protein LOC100258835 [Vitis vinifera]
CL1065.Contig5_Houttuynia_cordata	gi|359480183|ref|XP_002278072.2|	121.7	9e-27	PREDICTED: uncharacterized protein LOC100258835 [Vitis vinifera]
CL10652.Contig1_Houttuynia_cordata	gi|225426649|ref|XP_002274756.1|	358.2	1e-97	PREDICTED: uncharacterized protein LOC100244375 [Vitis vinifera]
CL10652.Contig2_Houttuynia_cordata	gi|225426649|ref|XP_002274756.1|	352.4	1e-95	PREDICTED: uncharacterized protein LOC100244375 [Vitis vinifera]
CL10654.Contig1_Houttuynia_cordata	gi|60649826|emb|CAI47005.1|	63.9	7e-10	putative protein kinase tousled [Cabomba aquatica]
CL10654.Contig2_Houttuynia_cordata	gi|60649826|emb|CAI47005.1|	65.5	2e-10	putative protein kinase tousled [Cabomba aquatica]
CL10655.Contig2_Houttuynia_cordata	gi|255564476|ref|XP_002523234.1|	260	1e-68	molybdopterin synthase large subunit, putative [Ricinus communis] >gi|223537530|gb|EEF39155.1| molybdopterin synthase large subunit, putative [Ricinus communis]
CL10657.Contig1_Houttuynia_cordata	gi|225426160|ref|XP_002273004.1|	67.8	5e-11	PREDICTED: transcription factor MYB86 [Vitis vinifera] >gi|297742235|emb|CBI34384.3| unnamed protein product [Vitis vinifera]
CL10658.Contig1_Houttuynia_cordata	gi|225456909|ref|XP_002277760.1|	66.6	0	PREDICTED: ferric reduction oxidase 8, mitochondrial [Vitis vinifera] >gi|297733716|emb|CBI14963.3| unnamed protein product [Vitis vinifera]
CL10658.Contig2_Houttuynia_cordata	gi|225456909|ref|XP_002277760.1|	66.6	0	PREDICTED: ferric reduction oxidase 8, mitochondrial [Vitis vinifera] >gi|297733716|emb|CBI14963.3| unnamed protein product [Vitis vinifera]
CL10658.Contig3_Houttuynia_cordata	gi|225456909|ref|XP_002277760.1|	688.7	0	PREDICTED: ferric reduction oxidase 8, mitochondrial [Vitis vinifera] >gi|297733716|emb|CBI14963.3| unnamed protein product [Vitis vinifera]
CL10658.Contig4_Houttuynia_cordata	gi|225456909|ref|XP_002277760.1|	217.2	0	PREDICTED: ferric reduction oxidase 8, mitochondrial [Vitis vinifera] >gi|297733716|emb|CBI14963.3| unnamed protein product [Vitis vinifera]
CL10658.Contig5_Houttuynia_cordata	gi|147863737|emb|CAN79355.1|	63.9	7e-10	hypothetical protein VITISV_010064 [Vitis vinifera]
CL10659.Contig1_Houttuynia_cordata	gi|222625938|gb|EEE60070.1|	194.9	2e-49	hypothetical protein OsJ_12890 [Oryza sativa Japonica Group]
CL10660.Contig1_Houttuynia_cordata	gi|297740165|emb|CBI30347.3|	104.4	4e-22	unnamed protein product [Vitis vinifera]
CL10661.Contig1_Houttuynia_cordata	gi|297734047|emb|CBI15294.3|	189.5	4e-47	unnamed protein product [Vitis vinifera]
CL10662.Contig1_Houttuynia_cordata	gi|224138336|ref|XP_002326577.1|	201.8	2e-51	phenylcoumaran benzylic ether reductase -like protein [Populus trichocarpa] >gi|222833899|gb|EEE72376.1| phenylcoumaran benzylic ether reductase -like protein [Populus trichocarpa]
CL10667.Contig1_Houttuynia_cordata	gi|255548654|ref|XP_002515383.1|	503.8	2e-141	protein phosphatase 2c, putative [Ricinus communis] >gi|223545327|gb|EEF46832.1| protein phosphatase 2c, putative [Ricinus communis]
CL10667.Contig2_Houttuynia_cordata	gi|255548654|ref|XP_002515383.1|	503.8	2e-141	protein phosphatase 2c, putative [Ricinus communis] >gi|223545327|gb|EEF46832.1| protein phosphatase 2c, putative [Ricinus communis]
CL10667.Contig3_Houttuynia_cordata	gi|255548654|ref|XP_002515383.1|	503.8	2e-141	protein phosphatase 2c, putative [Ricinus communis] >gi|223545327|gb|EEF46832.1| protein phosphatase 2c, putative [Ricinus communis]
CL1067.Contig1_Houttuynia_cordata	gi|358248480|ref|NP_001239633.1|	645.2	0	uncharacterized protein LOC100787459 [Glycine max]
CL1067.Contig2_Houttuynia_cordata	gi|338173751|gb|AEI83422.1|	85.5	2e-16	chlorophyll synthase [Camellia sinensis]
CL10670.Contig1_Houttuynia_cordata	gi|356534528|ref|XP_003535805.1|	62.8	1e-09	PREDICTED: uncharacterized protein LOC100786450 [Glycine max]
CL10672.Contig1_Houttuynia_cordata	gi|255586225|ref|XP_002533767.1|	69.3	5e-90	short-chain dehydrogenase, putative [Ricinus communis] >gi|223526304|gb|EEF28612.1| short-chain dehydrogenase, putative [Ricinus communis]
CL10672.Contig2_Houttuynia_cordata	gi|255586225|ref|XP_002533767.1|	143.7	7e-34	short-chain dehydrogenase, putative [Ricinus communis] >gi|223526304|gb|EEF28612.1| short-chain dehydrogenase, putative [Ricinus communis]
CL10672.Contig3_Houttuynia_cordata	gi|255586225|ref|XP_002533767.1|	26.2	1e-07	short-chain dehydrogenase, putative [Ricinus communis] >gi|223526304|gb|EEF28612.1| short-chain dehydrogenase, putative [Ricinus communis]
CL10674.Contig1_Houttuynia_cordata	gi|255562484|ref|XP_002522248.1|	406.4	5e-112	protein with unknown function [Ricinus communis] >gi|223538501|gb|EEF40106.1| protein with unknown function [Ricinus communis]
CL10674.Contig2_Houttuynia_cordata	gi|255562484|ref|XP_002522248.1|	364	1e-99	protein with unknown function [Ricinus communis] >gi|223538501|gb|EEF40106.1| protein with unknown function [Ricinus communis]
CL10675.Contig1_Houttuynia_cordata	gi|225427183|ref|XP_002277896.1|	328.9	1e-88	PREDICTED: E3 ubiquitin-protein ligase Os04g0590900-like [Vitis vinifera]
CL10677.Contig1_Houttuynia_cordata	gi|359477085|ref|XP_002272551.2|	233.8	1e-60	PREDICTED: phosphatidylinositide phosphatase SAC1-like [Vitis vinifera]
CL10678.Contig2_Houttuynia_cordata	gi|296082127|emb|CBI21132.3|	773.5	0	unnamed protein product [Vitis vinifera]
CL10678.Contig3_Houttuynia_cordata	gi|296082127|emb|CBI21132.3|	122.9	0	unnamed protein product [Vitis vinifera]
CL10679.Contig1_Houttuynia_cordata	gi|225439709|ref|XP_002272768.1|	433.3	4e-120	PREDICTED: transcription elongation factor A protein 3 [Vitis vinifera]
CL1068.Contig1_Houttuynia_cordata	gi|255579608|ref|XP_002530645.1|	201.8	5e-51	conserved hypothetical protein [Ricinus communis] >gi|223529818|gb|EEF31753.1| conserved hypothetical protein [Ricinus communis]
CL1068.Contig2_Houttuynia_cordata	gi|255579608|ref|XP_002530645.1|	189.1	2e-47	conserved hypothetical protein [Ricinus communis] >gi|223529818|gb|EEF31753.1| conserved hypothetical protein [Ricinus communis]
CL10680.Contig1_Houttuynia_cordata	gi|225464267|ref|XP_002271224.1|	169.9	2e-41	PREDICTED: cold-inducible RNA-binding protein [Vitis vinifera] >gi|296088019|emb|CBI35302.3| unnamed protein product [Vitis vinifera]
CL10681.Contig1_Houttuynia_cordata	gi|242057363|ref|XP_002457827.1|	90.1	9e-18	hypothetical protein SORBIDRAFT_03g014450 [Sorghum bicolor] >gi|241929802|gb|EES02947.1| hypothetical protein SORBIDRAFT_03g014450 [Sorghum bicolor]
CL10681.Contig2_Houttuynia_cordata	gi|242057363|ref|XP_002457827.1|	85.1	3e-16	hypothetical protein SORBIDRAFT_03g014450 [Sorghum bicolor] >gi|241929802|gb|EES02947.1| hypothetical protein SORBIDRAFT_03g014450 [Sorghum bicolor]
CL10683.Contig1_Houttuynia_cordata	gi|255564484|ref|XP_002523238.1|	263.5	1e-69	cytochrome P450, putative [Ricinus communis] >gi|223537534|gb|EEF39159.1| cytochrome P450, putative [Ricinus communis]
CL10683.Contig2_Houttuynia_cordata	gi|311033356|sp|P24465.2|C71A1_PERAE	39.7	1e-13	RecName: Full=Cytochrome P450 71A1; AltName: Full=ARP-2; AltName: Full=CYPLXXIA1 >gi|166949|gb|AAA32913.1| cytochrome P-450LXXIA1 (cyp71A1) [Persea americana]
CL10684.Contig1_Houttuynia_cordata	gi|326521524|dbj|BAK00338.1|	151.4	3e-36	predicted protein [Hordeum vulgare subsp. vulgare]
CL10684.Contig2_Houttuynia_cordata	gi|194321208|gb|ACF48822.1|	340.1	2e-92	cyclophilin [Gossypium hirsutum]
CL10684.Contig3_Houttuynia_cordata	gi|194321208|gb|ACF48822.1|	294.3	4e-79	cyclophilin [Gossypium hirsutum]
CL10690.Contig1_Houttuynia_cordata	gi|224058811|ref|XP_002299634.1|	302.8	7e-81	predicted protein [Populus trichocarpa] >gi|222846892|gb|EEE84439.1| predicted protein [Populus trichocarpa]
CL10691.Contig1_Houttuynia_cordata	gi|255545020|ref|XP_002513571.1|	562.8	3e-159	spermidine synthase 1, putative [Ricinus communis] >gi|223547479|gb|EEF48974.1| spermidine synthase 1, putative [Ricinus communis]
CL10691.Contig2_Houttuynia_cordata	gi|255545020|ref|XP_002513571.1|	347.8	6e-95	spermidine synthase 1, putative [Ricinus communis] >gi|223547479|gb|EEF48974.1| spermidine synthase 1, putative [Ricinus communis]
CL10693.Contig1_Houttuynia_cordata	gi|359488195|ref|XP_002272597.2|	206.1	9e-52	PREDICTED: double-stranded RNA-binding protein 4-like [Vitis vinifera] >gi|296087161|emb|CBI33535.3| unnamed protein product [Vitis vinifera]
CL10693.Contig2_Houttuynia_cordata	gi|359488195|ref|XP_002272597.2|	206.1	7e-52	PREDICTED: double-stranded RNA-binding protein 4-like [Vitis vinifera] >gi|296087161|emb|CBI33535.3| unnamed protein product [Vitis vinifera]
CL10694.Contig1_Houttuynia_cordata	gi|326415774|gb|ADZ72834.1|	237.3	3e-61	FRIGIDA-like protein [Aquilegia formosa]
CL10694.Contig2_Houttuynia_cordata	gi|326415774|gb|ADZ72834.1|	230.7	3e-59	FRIGIDA-like protein [Aquilegia formosa]
CL10695.Contig1_Houttuynia_cordata	gi|302848253|ref|XP_002955659.1|	52.8	1e-06	molecular chaperone [Volvox carteri f. nagariensis] >gi|300259068|gb|EFJ43299.1| molecular chaperone [Volvox carteri f. nagariensis]
CL10696.Contig1_Houttuynia_cordata	gi|357147902|ref|XP_003574537.1|	161.8	4e-39	PREDICTED: uncharacterized protein LOC100833101 [Brachypodium distachyon]
CL10696.Contig2_Houttuynia_cordata	gi|356500645|ref|XP_003519142.1|	107.5	5e-23	PREDICTED: uncharacterized protein LOC100780570 [Glycine max]
CL10697.Contig1_Houttuynia_cordata	gi|224104721|ref|XP_002313541.1|	86.7	4e-16	predicted protein [Populus trichocarpa] >gi|222849949|gb|EEE87496.1| predicted protein [Populus trichocarpa]
CL10697.Contig2_Houttuynia_cordata	gi|223702422|gb|ACN21642.1|	92	6e-18	putative basic helix-loop-helix protein BHLH20 [Lotus japonicus]
CL10697.Contig3_Houttuynia_cordata	gi|388492758|gb|AFK34445.1|	68.2	3e-11	unknown [Lotus japonicus]
CL10698.Contig1_Houttuynia_cordata	gi|226529646|ref|NP_001149485.1|	532.3	4e-150	LOC100283111 [Zea mays] >gi|195627492|gb|ACG35576.1| mitochondrial import receptor subunit TOM40 [Zea mays]
CL10698.Contig2_Houttuynia_cordata	gi|125543679|gb|EAY89818.1|	516.2	4e-145	hypothetical protein OsI_11365 [Oryza sativa Indica Group]
CL10698.Contig3_Houttuynia_cordata	gi|125543679|gb|EAY89818.1|	516.2	4e-145	hypothetical protein OsI_11365 [Oryza sativa Indica Group]
CL10698.Contig4_Houttuynia_cordata	gi|297596539|ref|NP_001042726.2|	63.2	1e-09	Os01g0276200 [Oryza sativa Japonica Group] >gi|255673110|dbj|BAF04640.2| Os01g0276200 [Oryza sativa Japonica Group]
CL10699.Contig1_Houttuynia_cordata	gi|224128932|ref|XP_002329002.1|	164.9	6e-40	predicted protein [Populus trichocarpa] >gi|222839236|gb|EEE77587.1| predicted protein [Populus trichocarpa]
CL10699.Contig2_Houttuynia_cordata	gi|356568915|ref|XP_003552653.1|	68.9	2e-11	PREDICTED: uncharacterized protein LOC100812141 [Glycine max]
CL1070.Contig1_Houttuynia_cordata	gi|302143430|emb|CBI21991.3|	536.6	2e-151	unnamed protein product [Vitis vinifera]
CL10700.Contig1_Houttuynia_cordata	gi|356547324|ref|XP_003542064.1|	227.3	2e-58	PREDICTED: protein NLP8-like [Glycine max]
CL10700.Contig2_Houttuynia_cordata	gi|356547324|ref|XP_003542064.1|	141.7	8e-33	PREDICTED: protein NLP8-like [Glycine max]
CL10701.Contig1_Houttuynia_cordata	gi|225427201|ref|XP_002280253.1|	68.2	2e-10	PREDICTED: transcription factor MYC2-like [Vitis vinifera]
CL10702.Contig1_Houttuynia_cordata	gi|356515681|ref|XP_003526527.1|	62	3e-09	PREDICTED: protein odr-4 homolog [Glycine max]
CL10703.Contig1_Houttuynia_cordata	gi|351720652|ref|NP_001235392.1|	154.5	8e-37	uncharacterized protein LOC100306461 precursor [Glycine max]
CL10704.Contig1_Houttuynia_cordata	gi|359493066|ref|XP_002270311.2|	58.5	3e-08	PREDICTED: uncharacterized protein LOC100242669 [Vitis vinifera]
CL10704.Contig2_Houttuynia_cordata	gi|356574577|ref|XP_003555422.1|	58.9	2e-08	PREDICTED: uncharacterized protein LOC100809696 [Glycine max]
CL10705.Contig1_Houttuynia_cordata	gi|359476456|ref|XP_002272127.2|	31.6	6e-06	PREDICTED: uncharacterized protein LOC100260617 [Vitis vinifera]
CL10705.Contig2_Houttuynia_cordata	gi|359476456|ref|XP_002272127.2|	66.2	2e-10	PREDICTED: uncharacterized protein LOC100260617 [Vitis vinifera]
CL10706.Contig1_Houttuynia_cordata	gi|225435323|ref|XP_002285170.1|	60.1	1e-08	PREDICTED: vacuolar fusion protein MON1 homolog A [Vitis vinifera] >gi|297746260|emb|CBI16316.3| unnamed protein product [Vitis vinifera]
CL10707.Contig1_Houttuynia_cordata	gi|225432937|ref|XP_002284322.1|	656.8	0	PREDICTED: uncharacterized protein LOC100240916 [Vitis vinifera] >gi|297737169|emb|CBI26370.3| unnamed protein product [Vitis vinifera]
CL1071.Contig1_Houttuynia_cordata	gi|162460431|ref|NP_001105073.1|	189.9	2e-47	thioredoxin h-like protein [Zea mays] >gi|24637227|gb|AAN63617.1|AF435816_1 thioredoxin h-like protein [Zea mays]
CL10710.Contig1_Houttuynia_cordata	gi|224116896|ref|XP_002317421.1|	161.8	2e-39	predicted protein [Populus trichocarpa] >gi|118485045|gb|ABK94387.1| unknown [Populus trichocarpa] >gi|222860486|gb|EEE98033.1| predicted protein [Populus trichocarpa]
CL10710.Contig2_Houttuynia_cordata	gi|255563158|ref|XP_002522583.1|	278.5	8e-74	conserved hypothetical protein [Ricinus communis] >gi|223538274|gb|EEF39883.1| conserved hypothetical protein [Ricinus communis]
CL10712.Contig1_Houttuynia_cordata	gi|255556318|ref|XP_002519193.1|	131	2e-29	conserved hypothetical protein [Ricinus communis] >gi|223541508|gb|EEF43057.1| conserved hypothetical protein [Ricinus communis]
CL10712.Contig2_Houttuynia_cordata	gi|255556318|ref|XP_002519193.1|	131	1e-29	conserved hypothetical protein [Ricinus communis] >gi|223541508|gb|EEF43057.1| conserved hypothetical protein [Ricinus communis]
CL10712.Contig4_Houttuynia_cordata	gi|255556318|ref|XP_002519193.1|	131	1e-29	conserved hypothetical protein [Ricinus communis] >gi|223541508|gb|EEF43057.1| conserved hypothetical protein [Ricinus communis]
CL10712.Contig6_Houttuynia_cordata	gi|255556318|ref|XP_002519193.1|	81.3	4e-15	conserved hypothetical protein [Ricinus communis] >gi|223541508|gb|EEF43057.1| conserved hypothetical protein [Ricinus communis]
CL10713.Contig1_Houttuynia_cordata	gi|225448469|ref|XP_002269697.1|	74.3	5e-13	PREDICTED: uncharacterized protein LOC100243314 [Vitis vinifera]
CL10716.Contig1_Houttuynia_cordata	gi|224135727|ref|XP_002327289.1|	599	5e-170	predicted protein [Populus trichocarpa] >gi|222835659|gb|EEE74094.1| predicted protein [Populus trichocarpa]
CL10716.Contig2_Houttuynia_cordata	gi|357480967|ref|XP_003610769.1|	273.5	1e-72	12-oxophytodienoate reductase [Medicago truncatula] >gi|355512104|gb|AES93727.1| 12-oxophytodienoate reductase [Medicago truncatula]
CL10717.Contig1_Houttuynia_cordata	gi|225441904|ref|XP_002284451.1|	490	4e-137	PREDICTED: probable sugar phosphate/phosphate translocator At5g04160 [Vitis vinifera] >gi|147819472|emb|CAN61104.1| hypothetical protein VITISV_024947 [Vitis vinifera]
CL10717.Contig2_Houttuynia_cordata	gi|225441904|ref|XP_002284451.1|	178.3	1e-43	PREDICTED: probable sugar phosphate/phosphate translocator At5g04160 [Vitis vinifera] >gi|147819472|emb|CAN61104.1| hypothetical protein VITISV_024947 [Vitis vinifera]
CL10718.Contig1_Houttuynia_cordata	gi|356569882|ref|XP_003553123.1|	105.5	2e-22	PREDICTED: cysteine-rich receptor-like protein kinase 2-like [Glycine max]
CL1072.Contig1_Houttuynia_cordata	gi|359484368|ref|XP_002281292.2|	63.5	9e-10	PREDICTED: uncharacterized protein LOC100259389 [Vitis vinifera]
CL1072.Contig2_Houttuynia_cordata	gi|359484368|ref|XP_002281292.2|	63.5	9e-10	PREDICTED: uncharacterized protein LOC100259389 [Vitis vinifera]
CL10720.Contig1_Houttuynia_cordata	gi|21322711|emb|CAD22154.1|	364	1e-99	pherophorin-dz1 protein [Volvox carteri f. nagariensis]
CL10721.Contig1_Houttuynia_cordata	gi|357507681|ref|XP_003624129.1|	479.9	4e-134	ABC transporter [Medicago truncatula] >gi|355499144|gb|AES80347.1| ABC transporter [Medicago truncatula]
CL10721.Contig2_Houttuynia_cordata	gi|297735294|emb|CBI17656.3|	302.8	7e-81	unnamed protein product [Vitis vinifera]
CL10721.Contig3_Houttuynia_cordata	gi|297735294|emb|CBI17656.3|	304.3	1e-81	unnamed protein product [Vitis vinifera]
CL10723.Contig1_Houttuynia_cordata	gi|255586854|ref|XP_002534037.1|	82.8	1e-15	Pre-rRNA-processing protein ESF1, putative [Ricinus communis] >gi|223525944|gb|EEF28341.1| Pre-rRNA-processing protein ESF1, putative [Ricinus communis]
CL10723.Contig2_Houttuynia_cordata	gi|255586854|ref|XP_002534037.1|	84.7	3e-16	Pre-rRNA-processing protein ESF1, putative [Ricinus communis] >gi|223525944|gb|EEF28341.1| Pre-rRNA-processing protein ESF1, putative [Ricinus communis]
CL10724.Contig1_Houttuynia_cordata	gi|297743970|emb|CBI36940.3|	178.3	3e-44	unnamed protein product [Vitis vinifera]
CL10726.Contig1_Houttuynia_cordata	gi|225428981|ref|XP_002264769.1|	1114	0	PREDICTED: vacuolar-sorting receptor 3-like [Vitis vinifera]
CL10726.Contig2_Houttuynia_cordata	gi|224056244|ref|XP_002298772.1|	144.4	7e-34	predicted protein [Populus trichocarpa] >gi|222846030|gb|EEE83577.1| predicted protein [Populus trichocarpa]
CL10727.Contig1_Houttuynia_cordata	gi|225463830|ref|XP_002264489.1|	171.4	8e-42	PREDICTED: uncharacterized protein LOC100248442 [Vitis vinifera] >gi|296088754|emb|CBI38204.3| unnamed protein product [Vitis vinifera]
CL10727.Contig2_Houttuynia_cordata	gi|351721336|ref|NP_001236438.1|	148.3	6e-35	uncharacterized protein LOC100306537 precursor [Glycine max]
CL10728.Contig1_Houttuynia_cordata	gi|147840871|emb|CAN68782.1|	32	3e-32	hypothetical protein VITISV_018992 [Vitis vinifera]
CL10729.Contig1_Houttuynia_cordata	gi|359494663|ref|XP_002265556.2|	506.9	3e-142	PREDICTED: E3 ubiquitin-protein ligase RGLG2-like [Vitis vinifera]
CL1073.Contig1_Houttuynia_cordata	gi|255563308|ref|XP_002522657.1|	455.3	2e-126	sentrin/sumo-specific protease, putative [Ricinus communis] >gi|223538133|gb|EEF39744.1| sentrin/sumo-specific protease, putative [Ricinus communis]
CL1073.Contig2_Houttuynia_cordata	gi|255563308|ref|XP_002522657.1|	458	3e-127	sentrin/sumo-specific protease, putative [Ricinus communis] >gi|223538133|gb|EEF39744.1| sentrin/sumo-specific protease, putative [Ricinus communis]
CL10731.Contig1_Houttuynia_cordata	gi|255542838|ref|XP_002512482.1|	106.3	1e-22	ATP-binding cassette transporter, putative [Ricinus communis] >gi|223548443|gb|EEF49934.1| ATP-binding cassette transporter, putative [Ricinus communis]
CL10731.Contig2_Houttuynia_cordata	gi|356519883|ref|XP_003528598.1|	57.8	5e-08	PREDICTED: pleiotropic drug resistance protein 3-like [Glycine max]
CL10732.Contig1_Houttuynia_cordata	gi|359478215|ref|XP_002274062.2|	285.8	5e-76	PREDICTED: probable FKBP-type peptidyl-prolyl cis-trans isomerase 2, chloroplastic-like [Vitis vinifera] >gi|296084250|emb|CBI24638.3| unnamed protein product [Vitis vinifera]
CL10732.Contig2_Houttuynia_cordata	gi|359478215|ref|XP_002274062.2|	285.8	5e-76	PREDICTED: probable FKBP-type peptidyl-prolyl cis-trans isomerase 2, chloroplastic-like [Vitis vinifera] >gi|296084250|emb|CBI24638.3| unnamed protein product [Vitis vinifera]
CL10733.Contig1_Houttuynia_cordata	gi|224105439|ref|XP_002313812.1|	38.5	8e-21	predicted protein [Populus trichocarpa] >gi|222850220|gb|EEE87767.1| predicted protein [Populus trichocarpa]
CL10733.Contig2_Houttuynia_cordata	gi|255559150|ref|XP_002520597.1|	61.2	4e-09	hypothetical protein RCOM_0673560 [Ricinus communis] >gi|223540257|gb|EEF41830.1| hypothetical protein RCOM_0673560 [Ricinus communis]
CL10733.Contig3_Houttuynia_cordata	gi|255559150|ref|XP_002520597.1|	58.2	4e-08	hypothetical protein RCOM_0673560 [Ricinus communis] >gi|223540257|gb|EEF41830.1| hypothetical protein RCOM_0673560 [Ricinus communis]
CL10733.Contig4_Houttuynia_cordata	gi|255559150|ref|XP_002520597.1|	51.6	3e-06	hypothetical protein RCOM_0673560 [Ricinus communis] >gi|223540257|gb|EEF41830.1| hypothetical protein RCOM_0673560 [Ricinus communis]
CL10734.Contig1_Houttuynia_cordata	gi|297744565|emb|CBI37827.3|	116.7	4e-25	unnamed protein product [Vitis vinifera]
CL10734.Contig2_Houttuynia_cordata	gi|224080654|ref|XP_002306197.1|	38.5	1e-16	predicted protein [Populus trichocarpa] >gi|222849161|gb|EEE86708.1| predicted protein [Populus trichocarpa]
CL10735.Contig1_Houttuynia_cordata	gi|255568974|ref|XP_002525457.1|	64.7	4e-10	leucine-rich repeat containing protein, putative [Ricinus communis] >gi|223535270|gb|EEF36947.1| leucine-rich repeat containing protein, putative [Ricinus communis]
CL10735.Contig2_Houttuynia_cordata	gi|224087321|ref|XP_002335151.1|	61.2	4e-09	predicted protein [Populus trichocarpa] >gi|222832971|gb|EEE71448.1| predicted protein [Populus trichocarpa]
CL10736.Contig2_Houttuynia_cordata	gi|353558668|sp|F6HS55.1|ITPA_VITVI	348.2	8e-95	RecName: Full=Inosine triphosphate pyrophosphatase; Short=ITPase; Short=Inosine triphosphatase; AltName: Full=Non-canonical purine NTP pyrophosphatase; AltName: Full=Non-standard purine NTP pyrophosphatase; AltName: Full=Nucleoside-triphosphate diphosphatase; AltName: Full=Nucleoside-triphosphate pyrophosphatase; Short=NTPase
CL10736.Contig3_Houttuynia_cordata	gi|353558668|sp|F6HS55.1|ITPA_VITVI	288.9	4e-77	RecName: Full=Inosine triphosphate pyrophosphatase; Short=ITPase; Short=Inosine triphosphatase; AltName: Full=Non-canonical purine NTP pyrophosphatase; AltName: Full=Non-standard purine NTP pyrophosphatase; AltName: Full=Nucleoside-triphosphate diphosphatase; AltName: Full=Nucleoside-triphosphate pyrophosphatase; Short=NTPase
CL10737.Contig1_Houttuynia_cordata	gi|356541006|ref|XP_003538975.1|	112.5	5e-24	PREDICTED: extended synaptotagmin-3-like [Glycine max]
CL10737.Contig2_Houttuynia_cordata	gi|356541006|ref|XP_003538975.1|	72.4	3e-12	PREDICTED: extended synaptotagmin-3-like [Glycine max]
CL10738.Contig2_Houttuynia_cordata	gi|357499729|ref|XP_003620153.1|	213	7e-54	DNA-binding protein RHL1 [Medicago truncatula] >gi|355495168|gb|AES76371.1| DNA-binding protein RHL1 [Medicago truncatula]
CL10738.Contig3_Houttuynia_cordata	gi|357499729|ref|XP_003620153.1|	222.6	1e-56	DNA-binding protein RHL1 [Medicago truncatula] >gi|355495168|gb|AES76371.1| DNA-binding protein RHL1 [Medicago truncatula]
CL10739.Contig1_Houttuynia_cordata	gi|225453238|ref|XP_002265039.1|	511.5	1e-143	PREDICTED: protoheme IX farnesyltransferase, mitochondrial [Vitis vinifera] >gi|297734684|emb|CBI16735.3| unnamed protein product [Vitis vinifera]
CL1074.Contig1_Houttuynia_cordata	gi|297744254|emb|CBI37224.3|	350.5	2e-95	unnamed protein product [Vitis vinifera]
CL1074.Contig2_Houttuynia_cordata	gi|297744254|emb|CBI37224.3|	350.5	2e-95	unnamed protein product [Vitis vinifera]
CL10741.Contig1_Houttuynia_cordata	gi|224112064|ref|XP_002316072.1|	51.6	3e-06	predicted protein [Populus trichocarpa] >gi|222865112|gb|EEF02243.1| predicted protein [Populus trichocarpa]
CL10742.Contig1_Houttuynia_cordata	gi|225463345|ref|XP_002268751.1|	1079.7	0	PREDICTED: pumilio homolog 5 [Vitis vinifera] >gi|296089553|emb|CBI39372.3| unnamed protein product [Vitis vinifera]
CL10746.Contig1_Houttuynia_cordata	gi|224111242|ref|XP_002315790.1|	56.6	2e-07	predicted protein [Populus trichocarpa] >gi|222864830|gb|EEF01961.1| predicted protein [Populus trichocarpa]
CL10747.Contig1_Houttuynia_cordata	gi|297794509|ref|XP_002865139.1|	117.5	9e-26	zinc finger family protein [Arabidopsis lyrata subsp. lyrata] >gi|297310974|gb|EFH41398.1| zinc finger family protein [Arabidopsis lyrata subsp. lyrata]
CL10747.Contig2_Houttuynia_cordata	gi|297794509|ref|XP_002865139.1|	117.5	6e-26	zinc finger family protein [Arabidopsis lyrata subsp. lyrata] >gi|297310974|gb|EFH41398.1| zinc finger family protein [Arabidopsis lyrata subsp. lyrata]
CL10748.Contig1_Houttuynia_cordata	gi|356577827|ref|XP_003557023.1|	149.8	1e-35	PREDICTED: uncharacterized protein LOC100813101, partial [Glycine max]
CL10749.Contig1_Houttuynia_cordata	gi|297845466|ref|XP_002890614.1|	84.7	4e-16	binding protein [Arabidopsis lyrata subsp. lyrata] >gi|297336456|gb|EFH66873.1| binding protein [Arabidopsis lyrata subsp. lyrata]
CL1075.Contig1_Houttuynia_cordata	gi|255554813|ref|XP_002518444.1|	546.6	4e-154	WRKY transcription factor, putative [Ricinus communis] >gi|223542289|gb|EEF43831.1| WRKY transcription factor, putative [Ricinus communis]
CL1075.Contig2_Houttuynia_cordata	gi|224131614|ref|XP_002321134.1|	90.5	7e-18	predicted protein [Populus trichocarpa] >gi|222861907|gb|EEE99449.1| predicted protein [Populus trichocarpa]
CL1075.Contig3_Houttuynia_cordata	gi|255567719|ref|XP_002524838.1|	307.4	1e-82	WRKY transcription factor, putative [Ricinus communis] >gi|223535898|gb|EEF37558.1| WRKY transcription factor, putative [Ricinus communis]
CL10750.Contig1_Houttuynia_cordata	gi|125551349|gb|EAY97058.1|	62.4	2e-09	hypothetical protein OsI_18980 [Oryza sativa Indica Group]
CL10751.Contig1_Houttuynia_cordata	gi|359477385|ref|XP_003631971.1|	59.3	1e-07	PREDICTED: uncharacterized protein LOC100853028 [Vitis vinifera]
CL10751.Contig2_Houttuynia_cordata	gi|359477385|ref|XP_003631971.1|	77.4	3e-13	PREDICTED: uncharacterized protein LOC100853028 [Vitis vinifera]
CL10751.Contig3_Houttuynia_cordata	gi|224102163|ref|XP_002312573.1|	179.1	3e-43	predicted protein [Populus trichocarpa] >gi|222852393|gb|EEE89940.1| predicted protein [Populus trichocarpa]
CL10751.Contig4_Houttuynia_cordata	gi|224102163|ref|XP_002312573.1|	208.8	3e-52	predicted protein [Populus trichocarpa] >gi|222852393|gb|EEE89940.1| predicted protein [Populus trichocarpa]
CL10754.Contig1_Houttuynia_cordata	gi|225459415|ref|XP_002285820.1|	296.6	3e-79	PREDICTED: transcription factor TGA4 [Vitis vinifera] >gi|302141896|emb|CBI19099.3| unnamed protein product [Vitis vinifera]
CL10755.Contig1_Houttuynia_cordata	gi|297724251|ref|NP_001174489.1|	52.8	4e-06	Os05g0516400 [Oryza sativa Japonica Group] >gi|255676490|dbj|BAH93217.1| Os05g0516400 [Oryza sativa Japonica Group]
CL10756.Contig1_Houttuynia_cordata	gi|225443558|ref|XP_002277729.1|	252.7	5e-66	PREDICTED: 28 kDa heat- and acid-stable phosphoprotein isoform 1 [Vitis vinifera] >gi|297740450|emb|CBI30632.3| unnamed protein product [Vitis vinifera]
CL10756.Contig2_Houttuynia_cordata	gi|225443558|ref|XP_002277729.1|	252.7	4e-66	PREDICTED: 28 kDa heat- and acid-stable phosphoprotein isoform 1 [Vitis vinifera] >gi|297740450|emb|CBI30632.3| unnamed protein product [Vitis vinifera]
CL10757.Contig1_Houttuynia_cordata	gi|224056767|ref|XP_002299013.1|	114.8	9e-25	predicted protein [Populus trichocarpa] >gi|118483355|gb|ABK93579.1| unknown [Populus trichocarpa] >gi|118483432|gb|ABK93616.1| unknown [Populus trichocarpa] >gi|118483661|gb|ABK93724.1| unknown [Populus trichocarpa] >gi|222846271|gb|EEE83818.1| predicted protein [Populus trichocarpa]
CL10757.Contig2_Houttuynia_cordata	gi|357476999|ref|XP_003608785.1|	114.4	1e-24	COX VIIa-like protein [Medicago truncatula] >gi|355509840|gb|AES90982.1| COX VIIa-like protein [Medicago truncatula]
CL10759.Contig1_Houttuynia_cordata	gi|326526353|dbj|BAJ97193.1|	55.1	3e-07	predicted protein [Hordeum vulgare subsp. vulgare]
CL10759.Contig2_Houttuynia_cordata	gi|15230349|ref|NP_188563.1|	60.5	8e-09	leucine-rich repeat-containing protein [Arabidopsis thaliana] >gi|332642702|gb|AEE76223.1| leucine-rich repeat-containing protein [Arabidopsis thaliana]
CL1076.Contig1_Houttuynia_cordata	gi|359479833|ref|XP_002267103.2|	1187.9	0	PREDICTED: spermatogenesis-associated protein 20-like [Vitis vinifera]
CL1076.Contig2_Houttuynia_cordata	gi|359479833|ref|XP_002267103.2|	824.3	0	PREDICTED: spermatogenesis-associated protein 20-like [Vitis vinifera]
CL1076.Contig3_Houttuynia_cordata	gi|359479833|ref|XP_002267103.2|	26.2	1e-165	PREDICTED: spermatogenesis-associated protein 20-like [Vitis vinifera]
CL1076.Contig4_Houttuynia_cordata	gi|359479833|ref|XP_002267103.2|	369	4e-101	PREDICTED: spermatogenesis-associated protein 20-like [Vitis vinifera]
CL10760.Contig1_Houttuynia_cordata	gi|224082298|ref|XP_002306638.1|	109.8	1e-23	predicted protein [Populus trichocarpa] >gi|222856087|gb|EEE93634.1| predicted protein [Populus trichocarpa]
CL10764.Contig1_Houttuynia_cordata	gi|359484359|ref|XP_002280934.2|	104.8	6e-22	PREDICTED: uncharacterized protein LOC100242283 [Vitis vinifera] >gi|297738821|emb|CBI28066.3| unnamed protein product [Vitis vinifera]
CL10764.Contig2_Houttuynia_cordata	gi|359484359|ref|XP_002280934.2|	162.5	2e-39	PREDICTED: uncharacterized protein LOC100242283 [Vitis vinifera] >gi|297738821|emb|CBI28066.3| unnamed protein product [Vitis vinifera]
CL10768.Contig1_Houttuynia_cordata	gi|224085165|ref|XP_002307511.1|	230.3	1e-59	one helix protein 2 [Populus trichocarpa] >gi|222856960|gb|EEE94507.1| one helix protein 2 [Populus trichocarpa]
CL10768.Contig2_Houttuynia_cordata	gi|224085165|ref|XP_002307511.1|	233	4e-60	one helix protein 2 [Populus trichocarpa] >gi|222856960|gb|EEE94507.1| one helix protein 2 [Populus trichocarpa]
CL10772.Contig1_Houttuynia_cordata	gi|255579400|ref|XP_002530544.1|	76.6	1e-13	S-adenosylmethionine-dependent methyltransferase, putative [Ricinus communis] >gi|223529906|gb|EEF31835.1| S-adenosylmethionine-dependent methyltransferase, putative [Ricinus communis]
CL10773.Contig1_Houttuynia_cordata	gi|225460694|ref|XP_002270196.1|	365.9	6e-100	PREDICTED: protein SENSITIVE TO PROTON RHIZOTOXICITY 1 isoform 1 [Vitis vinifera] >gi|359493099|ref|XP_003634509.1| PREDICTED: protein SENSITIVE TO PROTON RHIZOTOXICITY 1 isoform 2 [Vitis vinifera] >gi|359493101|ref|XP_003634510.1| PREDICTED: protein SENSITIVE TO PROTON RHIZOTOXICITY 1 isoform 3 [Vitis vinifera] >gi|147859485|emb|CAN81435.1| hypothetical protein VITISV_010700 [Vitis vinifera]
CL10773.Contig2_Houttuynia_cordata	gi|225460694|ref|XP_002270196.1|	500	6e-140	PREDICTED: protein SENSITIVE TO PROTON RHIZOTOXICITY 1 isoform 1 [Vitis vinifera] >gi|359493099|ref|XP_003634509.1| PREDICTED: protein SENSITIVE TO PROTON RHIZOTOXICITY 1 isoform 2 [Vitis vinifera] >gi|359493101|ref|XP_003634510.1| PREDICTED: protein SENSITIVE TO PROTON RHIZOTOXICITY 1 isoform 3 [Vitis vinifera] >gi|147859485|emb|CAN81435.1| hypothetical protein VITISV_010700 [Vitis vinifera]
CL10773.Contig3_Houttuynia_cordata	gi|225460694|ref|XP_002270196.1|	339.3	1e-91	PREDICTED: protein SENSITIVE TO PROTON RHIZOTOXICITY 1 isoform 1 [Vitis vinifera] >gi|359493099|ref|XP_003634509.1| PREDICTED: protein SENSITIVE TO PROTON RHIZOTOXICITY 1 isoform 2 [Vitis vinifera] >gi|359493101|ref|XP_003634510.1| PREDICTED: protein SENSITIVE TO PROTON RHIZOTOXICITY 1 isoform 3 [Vitis vinifera] >gi|147859485|emb|CAN81435.1| hypothetical protein VITISV_010700 [Vitis vinifera]
CL10773.Contig4_Houttuynia_cordata	gi|225460694|ref|XP_002270196.1|	339.3	1e-91	PREDICTED: protein SENSITIVE TO PROTON RHIZOTOXICITY 1 isoform 1 [Vitis vinifera] >gi|359493099|ref|XP_003634509.1| PREDICTED: protein SENSITIVE TO PROTON RHIZOTOXICITY 1 isoform 2 [Vitis vinifera] >gi|359493101|ref|XP_003634510.1| PREDICTED: protein SENSITIVE TO PROTON RHIZOTOXICITY 1 isoform 3 [Vitis vinifera] >gi|147859485|emb|CAN81435.1| hypothetical protein VITISV_010700 [Vitis vinifera]
CL10773.Contig5_Houttuynia_cordata	gi|225460694|ref|XP_002270196.1|	339.3	6e-92	PREDICTED: protein SENSITIVE TO PROTON RHIZOTOXICITY 1 isoform 1 [Vitis vinifera] >gi|359493099|ref|XP_003634509.1| PREDICTED: protein SENSITIVE TO PROTON RHIZOTOXICITY 1 isoform 2 [Vitis vinifera] >gi|359493101|ref|XP_003634510.1| PREDICTED: protein SENSITIVE TO PROTON RHIZOTOXICITY 1 isoform 3 [Vitis vinifera] >gi|147859485|emb|CAN81435.1| hypothetical protein VITISV_010700 [Vitis vinifera]
CL10774.Contig1_Houttuynia_cordata	gi|359485692|ref|XP_002275342.2|	448	1e-124	PREDICTED: probable histone-lysine N-methyltransferase ATXR3-like [Vitis vinifera]
CL10776.Contig1_Houttuynia_cordata	gi|225429918|ref|XP_002283745.1|	408.3	1e-112	PREDICTED: GATA transcription factor 9 [Vitis vinifera] >gi|147811360|emb|CAN61228.1| hypothetical protein VITISV_004677 [Vitis vinifera]
CL10777.Contig1_Houttuynia_cordata	gi|224068234|ref|XP_002302686.1|	561.2	1e-158	predicted protein [Populus trichocarpa] >gi|222844412|gb|EEE81959.1| predicted protein [Populus trichocarpa]
CL10777.Contig2_Houttuynia_cordata	gi|357110851|ref|XP_003557229.1|	94.4	7e-19	PREDICTED: ribosome production factor 1-like [Brachypodium distachyon]
CL10779.Contig1_Houttuynia_cordata	gi|302843675|ref|XP_002953379.1|	63.9	7e-10	extracellular matrix glycoprotein pherophorin-V9 [Volvox carteri f. nagariensis] >gi|28569968|dbj|BAC57890.1| pherophorin [Volvox carteri f. nagariensis] >gi|300261476|gb|EFJ45689.1| extracellular matrix glycoprotein pherophorin-V9 [Volvox carteri f. nagariensis]
CL1078.Contig1_Houttuynia_cordata	gi|224090729|ref|XP_002309068.1|	433.3	4e-120	predicted protein [Populus trichocarpa] >gi|222855044|gb|EEE92591.1| predicted protein [Populus trichocarpa]
CL1078.Contig2_Houttuynia_cordata	gi|224090729|ref|XP_002309068.1|	428.7	9e-119	predicted protein [Populus trichocarpa] >gi|222855044|gb|EEE92591.1| predicted protein [Populus trichocarpa]
CL10782.Contig1_Houttuynia_cordata	gi|255568217|ref|XP_002525084.1|	194.9	2e-49	ATP-binding cassette transporter, putative [Ricinus communis] >gi|223535665|gb|EEF37331.1| ATP-binding cassette transporter, putative [Ricinus communis]
CL10782.Contig2_Houttuynia_cordata	gi|357510475|ref|XP_003625526.1|	78.6	2e-14	ABC transporter G family member [Medicago truncatula] >gi|355500541|gb|AES81744.1| ABC transporter G family member [Medicago truncatula]
CL10784.Contig1_Houttuynia_cordata	gi|225434974|ref|XP_002283965.1|	684.9	0	PREDICTED: putative E3 ubiquitin-protein ligase XBAT31 isoform 1 [Vitis vinifera]
CL10784.Contig2_Houttuynia_cordata	gi|356558143|ref|XP_003547367.1|	139	1e-32	PREDICTED: putative E3 ubiquitin-protein ligase XBAT31-like [Glycine max]
CL10785.Contig1_Houttuynia_cordata	gi|225447541|ref|XP_002268643.1|	551.6	9e-156	PREDICTED: alpha-1,6-mannosyl-glycoprotein 2-beta-N-acetylglucosaminyltransferase-like [Vitis vinifera]
CL10788.Contig1_Houttuynia_cordata	gi|255572463|ref|XP_002527166.1|	179.1	1e-43	Calmodulin, putative [Ricinus communis] >gi|223533431|gb|EEF35179.1| Calmodulin, putative [Ricinus communis]
CL10788.Contig2_Houttuynia_cordata	gi|224142583|ref|XP_002324635.1|	168.3	2e-40	predicted protein [Populus trichocarpa] >gi|222866069|gb|EEF03200.1| predicted protein [Populus trichocarpa]
CL1079.Contig1_Houttuynia_cordata	gi|225464063|ref|XP_002269289.1|	201.4	1e-50	PREDICTED: uncharacterized protein C6C3.02c [Vitis vinifera] >gi|296088792|emb|CBI38242.3| unnamed protein product [Vitis vinifera]
CL1079.Contig2_Houttuynia_cordata	gi|225464063|ref|XP_002269289.1|	201.4	1e-50	PREDICTED: uncharacterized protein C6C3.02c [Vitis vinifera] >gi|296088792|emb|CBI38242.3| unnamed protein product [Vitis vinifera]
CL1079.Contig3_Houttuynia_cordata	gi|351726425|ref|NP_001237382.1|	167.9	9e-41	uncharacterized protein LOC100500139 [Glycine max]
CL1079.Contig4_Houttuynia_cordata	gi|351726425|ref|NP_001237382.1|	122.9	2e-27	uncharacterized protein LOC100500139 [Glycine max]
CL10793.Contig1_Houttuynia_cordata	gi|359483906|ref|XP_003633033.1|	378.6	1e-103	PREDICTED: uncharacterized protein LOC100853685 [Vitis vinifera]
CL10794.Contig1_Houttuynia_cordata	gi|224053657|ref|XP_002297915.1|	685.6	0	predicted protein [Populus trichocarpa] >gi|222845173|gb|EEE82720.1| predicted protein [Populus trichocarpa]
CL10795.Contig1_Houttuynia_cordata	gi|224079684|ref|XP_002305910.1|	363.6	3e-99	predicted protein [Populus trichocarpa] >gi|222848874|gb|EEE86421.1| predicted protein [Populus trichocarpa]
CL10795.Contig2_Houttuynia_cordata	gi|224079684|ref|XP_002305910.1|	90.5	1e-17	predicted protein [Populus trichocarpa] >gi|222848874|gb|EEE86421.1| predicted protein [Populus trichocarpa]
CL10795.Contig3_Houttuynia_cordata	gi|297803554|ref|XP_002869661.1|	90.5	7e-18	hypothetical protein ARALYDRAFT_914007 [Arabidopsis lyrata subsp. lyrata] >gi|297315497|gb|EFH45920.1| hypothetical protein ARALYDRAFT_914007 [Arabidopsis lyrata subsp. lyrata]
CL10797.Contig1_Houttuynia_cordata	gi|224100883|ref|XP_002312051.1|	206.1	3e-52	predicted protein [Populus trichocarpa] >gi|222851871|gb|EEE89418.1| predicted protein [Populus trichocarpa]
CL10797.Contig2_Houttuynia_cordata	gi|224100883|ref|XP_002312051.1|	205.3	5e-52	predicted protein [Populus trichocarpa] >gi|222851871|gb|EEE89418.1| predicted protein [Populus trichocarpa]
CL10798.Contig1_Houttuynia_cordata	gi|255587574|ref|XP_002534317.1|	89.7	1e-17	S-locus-specific glycoprotein S6 precursor, putative [Ricinus communis] >gi|223525509|gb|EEF28066.1| S-locus-specific glycoprotein S6 precursor, putative [Ricinus communis]
CL10798.Contig2_Houttuynia_cordata	gi|255587574|ref|XP_002534317.1|	91.3	6e-18	S-locus-specific glycoprotein S6 precursor, putative [Ricinus communis] >gi|223525509|gb|EEF28066.1| S-locus-specific glycoprotein S6 precursor, putative [Ricinus communis]
CL10799.Contig1_Houttuynia_cordata	gi|225432806|ref|XP_002279386.1|	815.5	0	PREDICTED: uncharacterized protein LOC100249467 [Vitis vinifera] >gi|297737117|emb|CBI26318.3| unnamed protein product [Vitis vinifera]
CL10799.Contig2_Houttuynia_cordata	gi|255552033|ref|XP_002517061.1|	162.5	1e-39	ATP binding protein, putative [Ricinus communis] >gi|223543696|gb|EEF45224.1| ATP binding protein, putative [Ricinus communis]
CL108.Contig1_Houttuynia_cordata	gi|225441629|ref|XP_002282088.1|	963	0	PREDICTED: T-complex protein 1 subunit theta [Vitis vinifera] >gi|297739754|emb|CBI29936.3| unnamed protein product [Vitis vinifera]
CL108.Contig2_Houttuynia_cordata	gi|225441629|ref|XP_002282088.1|	958.7	0	PREDICTED: T-complex protein 1 subunit theta [Vitis vinifera] >gi|297739754|emb|CBI29936.3| unnamed protein product [Vitis vinifera]
CL108.Contig3_Houttuynia_cordata	gi|225441629|ref|XP_002282088.1|	958.4	0	PREDICTED: T-complex protein 1 subunit theta [Vitis vinifera] >gi|297739754|emb|CBI29936.3| unnamed protein product [Vitis vinifera]
CL108.Contig4_Houttuynia_cordata	gi|213959182|gb|ACJ54925.1|	75.5	3e-13	TCP-1/cpn60 chaperonin [Oryza sativa Japonica Group]
CL108.Contig5_Houttuynia_cordata	gi|213959182|gb|ACJ54925.1|	75.5	2e-13	TCP-1/cpn60 chaperonin [Oryza sativa Japonica Group]
CL108.Contig6_Houttuynia_cordata	gi|213959182|gb|ACJ54925.1|	75.5	2e-13	TCP-1/cpn60 chaperonin [Oryza sativa Japonica Group]
CL10801.Contig1_Houttuynia_cordata	gi|359484994|ref|XP_003633196.1|	607.1	3e-172	PREDICTED: general transcription factor IIE subunit 1-like [Vitis vinifera] >gi|297735317|emb|CBI17757.3| unnamed protein product [Vitis vinifera]
CL10801.Contig2_Houttuynia_cordata	gi|359484994|ref|XP_003633196.1|	518.1	1e-145	PREDICTED: general transcription factor IIE subunit 1-like [Vitis vinifera] >gi|297735317|emb|CBI17757.3| unnamed protein product [Vitis vinifera]
CL10802.Contig1_Houttuynia_cordata	gi|147769978|emb|CAN61139.1|	701.8	0	hypothetical protein VITISV_009489 [Vitis vinifera]
CL10804.Contig1_Houttuynia_cordata	gi|255576331|ref|XP_002529058.1|	110.5	8e-24	cytochrome P450, putative [Ricinus communis] >gi|223531470|gb|EEF33302.1| cytochrome P450, putative [Ricinus communis]
CL10805.Contig1_Houttuynia_cordata	gi|357456379|ref|XP_003598470.1|	122.5	2e-27	Resistance protein [Medicago truncatula] >gi|355487518|gb|AES68721.1| Resistance protein [Medicago truncatula]
CL10805.Contig2_Houttuynia_cordata	gi|224124590|ref|XP_002330061.1|	68.6	2e-11	cc-nbs-lrr resistance protein [Populus trichocarpa] >gi|222871486|gb|EEF08617.1| cc-nbs-lrr resistance protein [Populus trichocarpa]
CL10805.Contig3_Houttuynia_cordata	gi|357458153|ref|XP_003599357.1|	126.3	1e-28	Cc-nbs resistance protein [Medicago truncatula] >gi|355488405|gb|AES69608.1| Cc-nbs resistance protein [Medicago truncatula]
CL10807.Contig1_Houttuynia_cordata	gi|255544262|ref|XP_002513193.1|	290.4	2e-77	ribonucleoprotein, chloroplast, putative [Ricinus communis] >gi|223547691|gb|EEF49184.1| ribonucleoprotein, chloroplast, putative [Ricinus communis]
CL10807.Contig2_Houttuynia_cordata	gi|356525630|ref|XP_003531427.1|	294.3	2e-78	PREDICTED: 30S ribosomal protein 2, chloroplastic-like [Glycine max]
CL10809.Contig1_Houttuynia_cordata	gi|225449991|ref|XP_002273748.1|	676.8	0	PREDICTED: protein PNS1 [Vitis vinifera] >gi|297736338|emb|CBI24976.3| unnamed protein product [Vitis vinifera]
CL10809.Contig2_Houttuynia_cordata	gi|225449991|ref|XP_002273748.1|	677.2	0	PREDICTED: protein PNS1 [Vitis vinifera] >gi|297736338|emb|CBI24976.3| unnamed protein product [Vitis vinifera]
CL10809.Contig3_Houttuynia_cordata	gi|225449991|ref|XP_002273748.1|	111.7	4e-24	PREDICTED: protein PNS1 [Vitis vinifera] >gi|297736338|emb|CBI24976.3| unnamed protein product [Vitis vinifera]
CL10810.Contig1_Houttuynia_cordata	gi|359486551|ref|XP_002275646.2|	524.6	6e-148	PREDICTED: regulator of nonsense transcripts 2-like [Vitis vinifera]
CL10810.Contig2_Houttuynia_cordata	gi|356530553|ref|XP_003533845.1|	437.6	8e-122	PREDICTED: regulator of nonsense transcripts 2-like [Glycine max]
CL10811.Contig1_Houttuynia_cordata	gi|225425414|ref|XP_002277728.1|	222.6	5e-57	PREDICTED: uncharacterized protein LOC100248862 [Vitis vinifera] >gi|297738458|emb|CBI27659.3| unnamed protein product [Vitis vinifera]
CL10811.Contig2_Houttuynia_cordata	gi|225425414|ref|XP_002277728.1|	253.4	2e-66	PREDICTED: uncharacterized protein LOC100248862 [Vitis vinifera] >gi|297738458|emb|CBI27659.3| unnamed protein product [Vitis vinifera]
CL10811.Contig3_Houttuynia_cordata	gi|225425414|ref|XP_002277728.1|	253.4	2e-66	PREDICTED: uncharacterized protein LOC100248862 [Vitis vinifera] >gi|297738458|emb|CBI27659.3| unnamed protein product [Vitis vinifera]
CL10814.Contig1_Houttuynia_cordata	gi|147801964|emb|CAN68364.1|	252.7	5e-66	hypothetical protein VITISV_021899 [Vitis vinifera]
CL10814.Contig2_Houttuynia_cordata	gi|147789747|emb|CAN67403.1|	232.6	5e-60	hypothetical protein VITISV_025614 [Vitis vinifera]
CL10814.Contig3_Houttuynia_cordata	gi|147789747|emb|CAN67403.1|	232.6	5e-60	hypothetical protein VITISV_025614 [Vitis vinifera]
CL10814.Contig4_Houttuynia_cordata	gi|147801964|emb|CAN68364.1|	97.1	6e-48	hypothetical protein VITISV_021899 [Vitis vinifera]
CL10814.Contig5_Houttuynia_cordata	gi|147801964|emb|CAN68364.1|	74.7	3e-41	hypothetical protein VITISV_021899 [Vitis vinifera]
CL10815.Contig1_Houttuynia_cordata	gi|326515870|dbj|BAJ92292.1|	55.1	1e-06	predicted protein [Hordeum vulgare subsp. vulgare]
CL10816.Contig1_Houttuynia_cordata	gi|225426428|ref|XP_002270198.1|	137.5	5e-32	PREDICTED: uncharacterized protein LOC100263372 isoform 1 [Vitis vinifera] >gi|297742517|emb|CBI34666.3| unnamed protein product [Vitis vinifera]
CL10820.Contig1_Houttuynia_cordata	gi|255537131|ref|XP_002509632.1|	393.7	3e-108	amino acid binding protein, putative [Ricinus communis] >gi|223549531|gb|EEF51019.1| amino acid binding protein, putative [Ricinus communis]
CL10820.Contig2_Houttuynia_cordata	gi|255537131|ref|XP_002509632.1|	313.9	2e-84	amino acid binding protein, putative [Ricinus communis] >gi|223549531|gb|EEF51019.1| amino acid binding protein, putative [Ricinus communis]
CL10823.Contig1_Houttuynia_cordata	gi|302143524|emb|CBI22085.3|	76.3	4e-13	unnamed protein product [Vitis vinifera]
CL10824.Contig1_Houttuynia_cordata	gi|297744547|emb|CBI37809.3|	176.8	7e-43	unnamed protein product [Vitis vinifera]
CL10824.Contig2_Houttuynia_cordata	gi|297744547|emb|CBI37809.3|	176.8	7e-43	unnamed protein product [Vitis vinifera]
CL10825.Contig1_Houttuynia_cordata	gi|297734765|emb|CBI16999.3|	104	6e-22	unnamed protein product [Vitis vinifera]
CL10828.Contig1_Houttuynia_cordata	gi|242050362|ref|XP_002462925.1|	257.3	1e-67	hypothetical protein SORBIDRAFT_02g034560 [Sorghum bicolor] >gi|241926302|gb|EER99446.1| hypothetical protein SORBIDRAFT_02g034560 [Sorghum bicolor]
CL10828.Contig2_Houttuynia_cordata	gi|326487428|dbj|BAJ89698.1|	134.8	3e-31	predicted protein [Hordeum vulgare subsp. vulgare]
CL10829.Contig1_Houttuynia_cordata	gi|4928460|gb|AAD33596.1|AF133127_1	184.5	6e-46	thioredoxin h [Hevea brasiliensis]
CL10834.Contig1_Houttuynia_cordata	gi|296086387|emb|CBI31976.3|	108.2	3e-23	unnamed protein product [Vitis vinifera]
CL10834.Contig2_Houttuynia_cordata	gi|225425724|ref|XP_002274048.1|	207.6	1e-52	PREDICTED: transcription factor TCP14-like isoform 2 [Vitis vinifera]
CL10835.Contig2_Houttuynia_cordata	gi|225450585|ref|XP_002282109.1|	129.8	3e-29	PREDICTED: uncharacterized protein LOC100264846 [Vitis vinifera] >gi|296089778|emb|CBI39597.3| unnamed protein product [Vitis vinifera]
CL10835.Contig3_Houttuynia_cordata	gi|225450585|ref|XP_002282109.1|	214.5	1e-54	PREDICTED: uncharacterized protein LOC100264846 [Vitis vinifera] >gi|296089778|emb|CBI39597.3| unnamed protein product [Vitis vinifera]
CL10835.Contig4_Houttuynia_cordata	gi|225450585|ref|XP_002282109.1|	180.3	1e-44	PREDICTED: uncharacterized protein LOC100264846 [Vitis vinifera] >gi|296089778|emb|CBI39597.3| unnamed protein product [Vitis vinifera]
CL10836.Contig1_Houttuynia_cordata	gi|225446283|ref|XP_002269268.1|	476.1	5e-133	PREDICTED: uncharacterized methyltransferase WBSCR22 [Vitis vinifera] >gi|296090305|emb|CBI40124.3| unnamed protein product [Vitis vinifera]
CL10836.Contig2_Houttuynia_cordata	gi|225446283|ref|XP_002269268.1|	475.3	8e-133	PREDICTED: uncharacterized methyltransferase WBSCR22 [Vitis vinifera] >gi|296090305|emb|CBI40124.3| unnamed protein product [Vitis vinifera]
CL10836.Contig3_Houttuynia_cordata	gi|225446283|ref|XP_002269268.1|	476.1	5e-133	PREDICTED: uncharacterized methyltransferase WBSCR22 [Vitis vinifera] >gi|296090305|emb|CBI40124.3| unnamed protein product [Vitis vinifera]
CL10836.Contig4_Houttuynia_cordata	gi|225446283|ref|XP_002269268.1|	476.1	5e-133	PREDICTED: uncharacterized methyltransferase WBSCR22 [Vitis vinifera] >gi|296090305|emb|CBI40124.3| unnamed protein product [Vitis vinifera]
CL10836.Contig5_Houttuynia_cordata	gi|225446283|ref|XP_002269268.1|	473.8	1e-132	PREDICTED: uncharacterized methyltransferase WBSCR22 [Vitis vinifera] >gi|296090305|emb|CBI40124.3| unnamed protein product [Vitis vinifera]
CL10837.Contig1_Houttuynia_cordata	gi|255539110|ref|XP_002510620.1|	67.4	6e-11	pentatricopeptide repeat-containing protein, putative [Ricinus communis] >gi|223551321|gb|EEF52807.1| pentatricopeptide repeat-containing protein, putative [Ricinus communis]
CL10837.Contig2_Houttuynia_cordata	gi|255539110|ref|XP_002510620.1|	68.6	2e-11	pentatricopeptide repeat-containing protein, putative [Ricinus communis] >gi|223551321|gb|EEF52807.1| pentatricopeptide repeat-containing protein, putative [Ricinus communis]
CL1084.Contig1_Houttuynia_cordata	gi|255557092|ref|XP_002519578.1|	589	6e-167	short-chain dehydrogenase, putative [Ricinus communis] >gi|223541236|gb|EEF42789.1| short-chain dehydrogenase, putative [Ricinus communis]
CL10840.Contig1_Houttuynia_cordata	gi|224075517|ref|XP_002304662.1|	251.9	1e-65	NAC domain protein, IPR003441 [Populus trichocarpa] >gi|222842094|gb|EEE79641.1| NAC domain protein, IPR003441 [Populus trichocarpa]
CL10840.Contig2_Houttuynia_cordata	gi|224075517|ref|XP_002304662.1|	251.9	1e-65	NAC domain protein, IPR003441 [Populus trichocarpa] >gi|222842094|gb|EEE79641.1| NAC domain protein, IPR003441 [Populus trichocarpa]
CL10842.Contig1_Houttuynia_cordata	gi|356544453|ref|XP_003540665.1|	54.7	4e-07	PREDICTED: uncharacterized protein LOC100820012 [Glycine max]
CL10843.Contig1_Houttuynia_cordata	gi|242050850|ref|XP_002463169.1|	154.1	1e-36	hypothetical protein SORBIDRAFT_02g039000 [Sorghum bicolor] >gi|241926546|gb|EER99690.1| hypothetical protein SORBIDRAFT_02g039000 [Sorghum bicolor]
CL10844.Contig1_Houttuynia_cordata	gi|359480769|ref|XP_002273488.2|	232.3	3e-60	PREDICTED: filament-like plant protein 3-like isoform 1 [Vitis vinifera]
CL10844.Contig2_Houttuynia_cordata	gi|359480769|ref|XP_002273488.2|	228.4	4e-59	PREDICTED: filament-like plant protein 3-like isoform 1 [Vitis vinifera]
CL10845.Contig1_Houttuynia_cordata	gi|297741218|emb|CBI32169.3|	189.1	1e-47	unnamed protein product [Vitis vinifera]
CL10846.Contig2_Houttuynia_cordata	gi|50812411|gb|AAT81407.1|	161.4	3e-39	shaggy-related protein kinase 6 [Solanum peruvianum]
CL10846.Contig3_Houttuynia_cordata	gi|225453724|ref|XP_002272112.1|	730.3	0	PREDICTED: shaggy-related protein kinase theta isoform 1 [Vitis vinifera] >gi|296089061|emb|CBI38764.3| unnamed protein product [Vitis vinifera]
CL10846.Contig4_Houttuynia_cordata	gi|225453724|ref|XP_002272112.1|	725.3	0	PREDICTED: shaggy-related protein kinase theta isoform 1 [Vitis vinifera] >gi|296089061|emb|CBI38764.3| unnamed protein product [Vitis vinifera]
CL10846.Contig5_Houttuynia_cordata	gi|225453724|ref|XP_002272112.1|	730.3	0	PREDICTED: shaggy-related protein kinase theta isoform 1 [Vitis vinifera] >gi|296089061|emb|CBI38764.3| unnamed protein product [Vitis vinifera]
CL10847.Contig1_Houttuynia_cordata	gi|225433393|ref|XP_002285624.1|	95.5	2e-19	PREDICTED: GATA transcription factor 1-like [Vitis vinifera]
CL10847.Contig2_Houttuynia_cordata	gi|225433393|ref|XP_002285624.1|	187.6	2e-46	PREDICTED: GATA transcription factor 1-like [Vitis vinifera]
CL1085.Contig1_Houttuynia_cordata	gi|302843366|ref|XP_002953225.1|	58.5	1e-07	hypothetical protein VOLCADRAFT_63308 [Volvox carteri f. nagariensis] >gi|300261612|gb|EFJ45824.1| hypothetical protein VOLCADRAFT_63308 [Volvox carteri f. nagariensis]
CL1085.Contig2_Houttuynia_cordata	gi|302843366|ref|XP_002953225.1|	58.5	1e-07	hypothetical protein VOLCADRAFT_63308 [Volvox carteri f. nagariensis] >gi|300261612|gb|EFJ45824.1| hypothetical protein VOLCADRAFT_63308 [Volvox carteri f. nagariensis]
CL10851.Contig1_Houttuynia_cordata	gi|359481502|ref|XP_002274593.2|	277.3	5e-73	PREDICTED: uncharacterized protein LOC100248303 [Vitis vinifera]
CL10853.Contig1_Houttuynia_cordata	gi|296084557|emb|CBI25578.3|	469.5	5e-131	unnamed protein product [Vitis vinifera]
CL10854.Contig1_Houttuynia_cordata	gi|225443738|ref|XP_002265546.1|	922.2	0	PREDICTED: uncharacterized protein LOC100241189 [Vitis vinifera] >gi|297740537|emb|CBI30719.3| unnamed protein product [Vitis vinifera]
CL10855.Contig1_Houttuynia_cordata	gi|255581560|ref|XP_002531585.1|	204.5	3e-52	sigma factor sigb regulation protein rsbq, putative [Ricinus communis] >gi|223528781|gb|EEF30788.1| sigma factor sigb regulation protein rsbq, putative [Ricinus communis]
CL10856.Contig1_Houttuynia_cordata	gi|255555297|ref|XP_002518685.1|	63.9	7e-10	Interleukin-1 receptor-associated kinase, putative [Ricinus communis] >gi|223542066|gb|EEF43610.1| Interleukin-1 receptor-associated kinase, putative [Ricinus communis]
CL10858.Contig2_Houttuynia_cordata	gi|224109396|ref|XP_002315182.1|	119.8	4e-26	predicted protein [Populus trichocarpa] >gi|118482465|gb|ABK93155.1| unknown [Populus trichocarpa] >gi|222864222|gb|EEF01353.1| predicted protein [Populus trichocarpa]
CL10858.Contig3_Houttuynia_cordata	gi|224109396|ref|XP_002315182.1|	137.1	1e-31	predicted protein [Populus trichocarpa] >gi|118482465|gb|ABK93155.1| unknown [Populus trichocarpa] >gi|222864222|gb|EEF01353.1| predicted protein [Populus trichocarpa]
CL10858.Contig4_Houttuynia_cordata	gi|224109396|ref|XP_002315182.1|	137.1	1e-31	predicted protein [Populus trichocarpa] >gi|118482465|gb|ABK93155.1| unknown [Populus trichocarpa] >gi|222864222|gb|EEF01353.1| predicted protein [Populus trichocarpa]
CL10859.Contig1_Houttuynia_cordata	gi|255560611|ref|XP_002521319.1|	197.6	5e-50	Exportin-T, putative [Ricinus communis] >gi|223539397|gb|EEF40987.1| Exportin-T, putative [Ricinus communis]
CL1086.Contig1_Houttuynia_cordata	gi|225464519|ref|XP_002270615.1|	774.6	0	PREDICTED: putative transporter arsB isoform 1 [Vitis vinifera]
CL1086.Contig2_Houttuynia_cordata	gi|224137062|ref|XP_002322484.1|	56.6	5e-07	predicted protein [Populus trichocarpa] >gi|222869480|gb|EEF06611.1| predicted protein [Populus trichocarpa]
CL10861.Contig1_Houttuynia_cordata	gi|359484463|ref|XP_003633112.1|	143.3	3e-33	PREDICTED: U-box domain-containing protein 34-like [Vitis vinifera]
CL10862.Contig1_Houttuynia_cordata	gi|255549776|ref|XP_002515939.1|	365.9	6e-100	conserved hypothetical protein [Ricinus communis] >gi|223544844|gb|EEF46359.1| conserved hypothetical protein [Ricinus communis]
CL10862.Contig2_Houttuynia_cordata	gi|255549776|ref|XP_002515939.1|	389.4	8e-107	conserved hypothetical protein [Ricinus communis] >gi|223544844|gb|EEF46359.1| conserved hypothetical protein [Ricinus communis]
CL10862.Contig3_Houttuynia_cordata	gi|255549776|ref|XP_002515939.1|	379.4	6e-104	conserved hypothetical protein [Ricinus communis] >gi|223544844|gb|EEF46359.1| conserved hypothetical protein [Ricinus communis]
CL10862.Contig4_Houttuynia_cordata	gi|255549776|ref|XP_002515939.1|	402.9	7e-111	conserved hypothetical protein [Ricinus communis] >gi|223544844|gb|EEF46359.1| conserved hypothetical protein [Ricinus communis]
CL10866.Contig1_Houttuynia_cordata	gi|302142020|emb|CBI19223.3|	67	2e-10	unnamed protein product [Vitis vinifera]
CL10868.Contig1_Houttuynia_cordata	gi|225458465|ref|XP_002284031.1|	556.2	5e-157	PREDICTED: cytochrome P450 82C4 [Vitis vinifera] >gi|302142392|emb|CBI19595.3| unnamed protein product [Vitis vinifera]
CL10868.Contig2_Houttuynia_cordata	gi|225468906|ref|XP_002268915.1|	327.8	2e-88	PREDICTED: cytochrome P450 82C4 [Vitis vinifera] >gi|147794787|emb|CAN66846.1| hypothetical protein VITISV_002367 [Vitis vinifera]
CL10869.Contig1_Houttuynia_cordata	gi|388517087|gb|AFK46605.1|	156.4	1e-37	unknown [Medicago truncatula]
CL10869.Contig2_Houttuynia_cordata	gi|388517087|gb|AFK46605.1|	96.7	1e-19	unknown [Medicago truncatula]
CL10871.Contig2_Houttuynia_cordata	gi|255556667|ref|XP_002519367.1|	160.2	3e-38	replication factor C / DNA polymerase III gamma-tau subunit, putative [Ricinus communis] >gi|223541434|gb|EEF42984.1| replication factor C / DNA polymerase III gamma-tau subunit, putative [Ricinus communis]
CL10872.Contig1_Houttuynia_cordata	gi|242032551|ref|XP_002463670.1|	294.3	8e-79	hypothetical protein SORBIDRAFT_01g003980 [Sorghum bicolor] >gi|241917524|gb|EER90668.1| hypothetical protein SORBIDRAFT_01g003980 [Sorghum bicolor]
CL10872.Contig2_Houttuynia_cordata	gi|297610929|ref|NP_001065384.2|	218.8	2e-56	Os10g0561200 [Oryza sativa Japonica Group] >gi|255679634|dbj|BAF27221.2| Os10g0561200 [Oryza sativa Japonica Group]
CL10875.Contig1_Houttuynia_cordata	gi|225426492|ref|XP_002277375.1|	565.8	6e-160	PREDICTED: probable cinnamyl alcohol dehydrogenase 1-like [Vitis vinifera]
CL10875.Contig2_Houttuynia_cordata	gi|225426492|ref|XP_002277375.1|	565.8	5e-160	PREDICTED: probable cinnamyl alcohol dehydrogenase 1-like [Vitis vinifera]
CL10875.Contig3_Houttuynia_cordata	gi|225426492|ref|XP_002277375.1|	565.8	5e-160	PREDICTED: probable cinnamyl alcohol dehydrogenase 1-like [Vitis vinifera]
CL10876.Contig1_Houttuynia_cordata	gi|296084598|emb|CBI25619.3|	114	1e-24	unnamed protein product [Vitis vinifera]
CL10876.Contig2_Houttuynia_cordata	gi|296084598|emb|CBI25619.3|	114	8e-25	unnamed protein product [Vitis vinifera]
CL10878.Contig1_Houttuynia_cordata	gi|356562692|ref|XP_003549603.1|	756.5	0	PREDICTED: histone deacetylase 6-like [Glycine max]
CL10878.Contig2_Houttuynia_cordata	gi|356562692|ref|XP_003549603.1|	223.8	7e-58	PREDICTED: histone deacetylase 6-like [Glycine max]
CL10879.Contig1_Houttuynia_cordata	gi|255566953|ref|XP_002524459.1|	226.1	8e-58	conserved hypothetical protein [Ricinus communis] >gi|223536247|gb|EEF37899.1| conserved hypothetical protein [Ricinus communis]
CL10880.Contig1_Houttuynia_cordata	gi|297795533|ref|XP_002865651.1|	58.5	1e-07	hypothetical protein ARALYDRAFT_494919 [Arabidopsis lyrata subsp. lyrata] >gi|297311486|gb|EFH41910.1| hypothetical protein ARALYDRAFT_494919 [Arabidopsis lyrata subsp. lyrata]
CL10880.Contig2_Houttuynia_cordata	gi|224131530|ref|XP_002321107.1|	52.4	5e-06	predicted protein [Populus trichocarpa] >gi|222861880|gb|EEE99422.1| predicted protein [Populus trichocarpa]
CL10882.Contig1_Houttuynia_cordata	gi|255546535|ref|XP_002514327.1|	331.6	4e-90	aldehyde dehydrogenase, putative [Ricinus communis] >gi|223546783|gb|EEF48281.1| aldehyde dehydrogenase, putative [Ricinus communis]
CL10882.Contig2_Houttuynia_cordata	gi|255546535|ref|XP_002514327.1|	373.6	1e-102	aldehyde dehydrogenase, putative [Ricinus communis] >gi|223546783|gb|EEF48281.1| aldehyde dehydrogenase, putative [Ricinus communis]
CL10882.Contig3_Houttuynia_cordata	gi|197312909|gb|ACH63235.1|	811.6	0	alcohol dehydrogenase [Rheum australe]
CL10883.Contig1_Houttuynia_cordata	gi|356529789|ref|XP_003533470.1|	73.9	7e-13	PREDICTED: uncharacterized protein LOC100784500 [Glycine max]
CL10883.Contig3_Houttuynia_cordata	gi|356529789|ref|XP_003533470.1|	73.6	9e-13	PREDICTED: uncharacterized protein LOC100784500 [Glycine max]
CL10885.Contig1_Houttuynia_cordata	gi|296081763|emb|CBI20768.3|	191	5e-47	unnamed protein product [Vitis vinifera]
CL10887.Contig1_Houttuynia_cordata	gi|359495495|ref|XP_003635004.1|	202.6	1e-50	PREDICTED: putative F-box/LRR-repeat protein At5g02930-like [Vitis vinifera]
CL10887.Contig2_Houttuynia_cordata	gi|359495495|ref|XP_003635004.1|	198	2e-49	PREDICTED: putative F-box/LRR-repeat protein At5g02930-like [Vitis vinifera]
CL10888.Contig1_Houttuynia_cordata	gi|359483534|ref|XP_002269610.2|	167.5	3e-40	PREDICTED: cellulose synthase A catalytic subunit 8 [UDP-forming] [Vitis vinifera]
CL10888.Contig2_Houttuynia_cordata	gi|359483534|ref|XP_002269610.2|	375.6	5e-103	PREDICTED: cellulose synthase A catalytic subunit 8 [UDP-forming] [Vitis vinifera]
CL10888.Contig3_Houttuynia_cordata	gi|359483534|ref|XP_002269610.2|	265.8	4e-70	PREDICTED: cellulose synthase A catalytic subunit 8 [UDP-forming] [Vitis vinifera]
CL1089.Contig1_Houttuynia_cordata	gi|225433948|ref|XP_002267553.1|	117.9	6e-26	PREDICTED: putative disease resistance protein At1g59780-like [Vitis vinifera]
CL1089.Contig2_Houttuynia_cordata	gi|359496848|ref|XP_002269653.2|	125.6	3e-28	PREDICTED: disease resistance RPP8-like protein 3-like [Vitis vinifera]
CL1089.Contig3_Houttuynia_cordata	gi|359496848|ref|XP_002269653.2|	73.2	2e-12	PREDICTED: disease resistance RPP8-like protein 3-like [Vitis vinifera]
CL1089.Contig4_Houttuynia_cordata	gi|359496848|ref|XP_002269653.2|	68.9	2e-11	PREDICTED: disease resistance RPP8-like protein 3-like [Vitis vinifera]
CL1089.Contig5_Houttuynia_cordata	gi|255577223|ref|XP_002529494.1|	77.4	6e-14	conserved hypothetical protein [Ricinus communis] >gi|223531052|gb|EEF32904.1| conserved hypothetical protein [Ricinus communis]
CL10890.Contig1_Houttuynia_cordata	gi|125542813|gb|EAY88952.1|	74.7	7e-13	hypothetical protein OsI_10435 [Oryza sativa Indica Group]
CL10891.Contig1_Houttuynia_cordata	gi|192910688|gb|ACF06452.1|	303.9	2e-81	ORMDL family protein-like [Elaeis guineensis]
CL10891.Contig2_Houttuynia_cordata	gi|310923|gb|AAA34059.1|	54.3	5e-07	cysteine-rich extensin-like protein-1 [Nicotiana tabacum]
CL10891.Contig3_Houttuynia_cordata	gi|310923|gb|AAA34059.1|	55.8	1e-07	cysteine-rich extensin-like protein-1 [Nicotiana tabacum]
CL10895.Contig1_Houttuynia_cordata	gi|255563758|ref|XP_002522880.1|	228	3e-59	catalytic, putative [Ricinus communis] >gi|223537865|gb|EEF39480.1| catalytic, putative [Ricinus communis]
CL10898.Contig1_Houttuynia_cordata	gi|255564832|ref|XP_002523410.1|	110.9	4e-23	serine-threonine protein kinase, plant-type, putative [Ricinus communis] >gi|223537360|gb|EEF38989.1| serine-threonine protein kinase, plant-type, putative [Ricinus communis]
CL10898.Contig2_Houttuynia_cordata	gi|255564832|ref|XP_002523410.1|	110.9	2e-23	serine-threonine protein kinase, plant-type, putative [Ricinus communis] >gi|223537360|gb|EEF38989.1| serine-threonine protein kinase, plant-type, putative [Ricinus communis]
CL10898.Contig3_Houttuynia_cordata	gi|255564832|ref|XP_002523410.1|	110.9	2e-23	serine-threonine protein kinase, plant-type, putative [Ricinus communis] >gi|223537360|gb|EEF38989.1| serine-threonine protein kinase, plant-type, putative [Ricinus communis]
CL109.Contig1_Houttuynia_cordata	gi|147768264|emb|CAN78128.1|	101.3	4e-21	hypothetical protein VITISV_028758 [Vitis vinifera]
CL109.Contig2_Houttuynia_cordata	gi|147768264|emb|CAN78128.1|	75.1	3e-13	hypothetical protein VITISV_028758 [Vitis vinifera]
CL1090.Contig1_Houttuynia_cordata	gi|224107044|ref|XP_002314355.1|	30.4	2e-66	predicted protein [Populus trichocarpa] >gi|222863395|gb|EEF00526.1| predicted protein [Populus trichocarpa]
CL1090.Contig2_Houttuynia_cordata	gi|225437366|ref|XP_002268658.1|	285	1e-75	PREDICTED: uncharacterized protein LOC100241933 [Vitis vinifera]
CL1090.Contig3_Houttuynia_cordata	gi|225437366|ref|XP_002268658.1|	236.5	4e-61	PREDICTED: uncharacterized protein LOC100241933 [Vitis vinifera]
CL1090.Contig4_Houttuynia_cordata	gi|225437366|ref|XP_002268658.1|	285	1e-75	PREDICTED: uncharacterized protein LOC100241933 [Vitis vinifera]
CL10900.Contig1_Houttuynia_cordata	gi|225470309|ref|XP_002267457.1|	322.8	5e-87	PREDICTED: peptidyl-tRNA hydrolase ICT1, mitochondrial [Vitis vinifera] >gi|296082846|emb|CBI22147.3| unnamed protein product [Vitis vinifera]
CL10901.Contig1_Houttuynia_cordata	gi|359807218|ref|NP_001241618.1|	206.1	2e-52	uncharacterized protein LOC100795901 precursor [Glycine max]
CL10901.Contig2_Houttuynia_cordata	gi|359807218|ref|NP_001241618.1|	213	3e-54	uncharacterized protein LOC100795901 precursor [Glycine max]
CL10902.Contig1_Houttuynia_cordata	gi|297741186|emb|CBI31917.3|	252.3	6e-66	unnamed protein product [Vitis vinifera]
CL10903.Contig1_Houttuynia_cordata	gi|147834849|emb|CAN68310.1|	132.5	6e-30	hypothetical protein VITISV_043508 [Vitis vinifera]
CL10903.Contig2_Houttuynia_cordata	gi|326489055|dbj|BAK01511.1|	111.3	6e-24	predicted protein [Hordeum vulgare subsp. vulgare] >gi|326504260|dbj|BAJ90962.1| predicted protein [Hordeum vulgare subsp. vulgare] >gi|326530664|dbj|BAK01130.1| predicted protein [Hordeum vulgare subsp. vulgare]
CL10904.Contig1_Houttuynia_cordata	gi|119638439|gb|ABL85030.1|	97.1	7e-20	hypothetical protein 57h21.3 [Brachypodium sylvaticum]
CL10904.Contig2_Houttuynia_cordata	gi|297741507|emb|CBI32639.3|	76.6	1e-13	unnamed protein product [Vitis vinifera]
CL10905.Contig1_Houttuynia_cordata	gi|255573459|ref|XP_002527655.1|	404.1	2e-111	conserved hypothetical protein [Ricinus communis] >gi|223532960|gb|EEF34726.1| conserved hypothetical protein [Ricinus communis]
CL10905.Contig2_Houttuynia_cordata	gi|255573459|ref|XP_002527655.1|	404.1	2e-111	conserved hypothetical protein [Ricinus communis] >gi|223532960|gb|EEF34726.1| conserved hypothetical protein [Ricinus communis]
CL10905.Contig3_Houttuynia_cordata	gi|224138960|ref|XP_002326733.1|	80.1	2e-14	predicted protein [Populus trichocarpa] >gi|222834055|gb|EEE72532.1| predicted protein [Populus trichocarpa]
CL10906.Contig1_Houttuynia_cordata	gi|2499497|sp|Q42961.1|PGKH_TOBAC	577.8	1e-163	RecName: Full=Phosphoglycerate kinase, chloroplastic; Flags: Precursor >gi|1161600|emb|CAA88841.1| phosphoglycerate kinase [Nicotiana tabacum]
CL10906.Contig2_Houttuynia_cordata	gi|211906450|gb|ACJ11718.1|	563.9	1e-159	phosphoglycerate kinase [Gossypium hirsutum]
CL10906.Contig3_Houttuynia_cordata	gi|388517301|gb|AFK46712.1|	62.4	2e-09	unknown [Medicago truncatula]
CL10909.Contig1_Houttuynia_cordata	gi|219886121|gb|ACL53435.1|	131	1e-29	unknown [Zea mays]
CL10909.Contig2_Houttuynia_cordata	gi|219886121|gb|ACL53435.1|	131	1e-29	unknown [Zea mays]
CL10910.Contig1_Houttuynia_cordata	gi|225465653|ref|XP_002270542.1|	1617.4	0	PREDICTED: 26S proteasome non-ATPase regulatory subunit 1 [Vitis vinifera] >gi|296085308|emb|CBI29040.3| unnamed protein product [Vitis vinifera]
CL10910.Contig2_Houttuynia_cordata	gi|225465653|ref|XP_002270542.1|	1617.4	0	PREDICTED: 26S proteasome non-ATPase regulatory subunit 1 [Vitis vinifera] >gi|296085308|emb|CBI29040.3| unnamed protein product [Vitis vinifera]
CL10911.Contig1_Houttuynia_cordata	gi|225437959|ref|XP_002269589.1|	1925.2	0	PREDICTED: ABC transporter C family member 5-like [Vitis vinifera]
CL10911.Contig2_Houttuynia_cordata	gi|225437959|ref|XP_002269589.1|	59.7	1e-07	PREDICTED: ABC transporter C family member 5-like [Vitis vinifera]
CL10914.Contig1_Houttuynia_cordata	gi|359473086|ref|XP_003631247.1|	459.1	5e-128	PREDICTED: choline-phosphate cytidylyltransferase B-like isoform 1 [Vitis vinifera] >gi|297738012|emb|CBI27213.3| unnamed protein product [Vitis vinifera]
CL10914.Contig2_Houttuynia_cordata	gi|356530227|ref|XP_003533684.1|	191.4	2e-48	PREDICTED: choline-phosphate cytidylyltransferase B-like [Glycine max]
CL10915.Contig1_Houttuynia_cordata	gi|359487812|ref|XP_002277348.2|	169.1	2e-41	PREDICTED: zeta-carotene desaturase, chloroplastic/chromoplastic [Vitis vinifera]
CL10915.Contig2_Houttuynia_cordata	gi|359487812|ref|XP_002277348.2|	28.5	6e-28	PREDICTED: zeta-carotene desaturase, chloroplastic/chromoplastic [Vitis vinifera]
CL10917.Contig1_Houttuynia_cordata	gi|332629593|dbj|BAK22528.1|	54.3	5e-07	tau glutathione S-transferase [Allium cepa]
CL10918.Contig1_Houttuynia_cordata	gi|225453070|ref|XP_002269621.1|	497.7	1e-139	PREDICTED: methyltransferase-like protein 10 isoform 1 [Vitis vinifera] >gi|296087211|emb|CBI33585.3| unnamed protein product [Vitis vinifera]
CL10918.Contig2_Houttuynia_cordata	gi|224124078|ref|XP_002330099.1|	133.3	2e-30	predicted protein [Populus trichocarpa] >gi|222871233|gb|EEF08364.1| predicted protein [Populus trichocarpa]
CL10920.Contig1_Houttuynia_cordata	gi|357461387|ref|XP_003600975.1|	237.3	1e-61	Cytosolic endo-beta-N-acetylglucosaminidase [Medicago truncatula] >gi|355490023|gb|AES71226.1| Cytosolic endo-beta-N-acetylglucosaminidase [Medicago truncatula]
CL10920.Contig2_Houttuynia_cordata	gi|357461387|ref|XP_003600975.1|	245.4	4e-64	Cytosolic endo-beta-N-acetylglucosaminidase [Medicago truncatula] >gi|355490023|gb|AES71226.1| Cytosolic endo-beta-N-acetylglucosaminidase [Medicago truncatula]
CL10921.Contig1_Houttuynia_cordata	gi|356537045|ref|XP_003537041.1|	67	8e-67	PREDICTED: 39 kDa FK506-binding nuclear protein-like [Glycine max]
CL10921.Contig2_Houttuynia_cordata	gi|356537045|ref|XP_003537041.1|	146.4	1e-34	PREDICTED: 39 kDa FK506-binding nuclear protein-like [Glycine max]
CL10921.Contig3_Houttuynia_cordata	gi|356537045|ref|XP_003537041.1|	67	2e-25	PREDICTED: 39 kDa FK506-binding nuclear protein-like [Glycine max]
CL10921.Contig4_Houttuynia_cordata	gi|357136937|ref|XP_003570059.1|	89	2e-17	PREDICTED: FK506-binding protein 4-like [Brachypodium distachyon]
CL10921.Contig5_Houttuynia_cordata	gi|356537045|ref|XP_003537041.1|	286.6	3e-76	PREDICTED: 39 kDa FK506-binding nuclear protein-like [Glycine max]
CL10922.Contig1_Houttuynia_cordata	gi|297728401|ref|NP_001176564.1|	335.5	1e-90	Os11g0521000 [Oryza sativa Japonica Group] >gi|77551166|gb|ABA93963.1| GDSL-like Lipase/Acylhydrolase family protein, expressed [Oryza sativa Japonica Group] >gi|255680130|dbj|BAH95292.1| Os11g0521000 [Oryza sativa Japonica Group]
CL10923.Contig1_Houttuynia_cordata	gi|255543819|ref|XP_002512972.1|	755	0	kinesin heavy chain, putative [Ricinus communis] >gi|223547983|gb|EEF49475.1| kinesin heavy chain, putative [Ricinus communis]
CL10923.Contig2_Houttuynia_cordata	gi|255543819|ref|XP_002512972.1|	396.7	1e-109	kinesin heavy chain, putative [Ricinus communis] >gi|223547983|gb|EEF49475.1| kinesin heavy chain, putative [Ricinus communis]
CL10924.Contig1_Houttuynia_cordata	gi|358348662|ref|XP_003638363.1|	89.7	1e-17	Hyaluronan mediated motility receptor-like protein [Medicago truncatula] >gi|355504298|gb|AES85501.1| Hyaluronan mediated motility receptor-like protein [Medicago truncatula]
CL10926.Contig1_Houttuynia_cordata	gi|255550065|ref|XP_002516083.1|	365.2	1e-99	Heat shock factor protein HSF30, putative [Ricinus communis] >gi|223544569|gb|EEF46085.1| Heat shock factor protein HSF30, putative [Ricinus communis]
CL10926.Contig2_Houttuynia_cordata	gi|255550065|ref|XP_002516083.1|	365.2	1e-99	Heat shock factor protein HSF30, putative [Ricinus communis] >gi|223544569|gb|EEF46085.1| Heat shock factor protein HSF30, putative [Ricinus communis]
CL10926.Contig3_Houttuynia_cordata	gi|255550065|ref|XP_002516083.1|	226.5	7e-58	Heat shock factor protein HSF30, putative [Ricinus communis] >gi|223544569|gb|EEF46085.1| Heat shock factor protein HSF30, putative [Ricinus communis]
CL10927.Contig1_Houttuynia_cordata	gi|225453098|ref|XP_002271519.1|	386	8e-106	PREDICTED: ell-associated factor Eaf isoform 2 [Vitis vinifera]
CL10927.Contig2_Houttuynia_cordata	gi|357521389|ref|XP_003630983.1|	57.8	5e-08	Ell-associated factor Eaf [Medicago truncatula] >gi|355525005|gb|AET05459.1| Ell-associated factor Eaf [Medicago truncatula]
CL10928.Contig1_Houttuynia_cordata	gi|357448011|ref|XP_003594281.1|	51.2	4e-06	Proline-rich protein [Medicago truncatula] >gi|355483329|gb|AES64532.1| Proline-rich protein [Medicago truncatula]
CL10928.Contig2_Houttuynia_cordata	gi|225447334|ref|XP_002280408.1|	92	5e-18	PREDICTED: traB domain-containing protein isoform 1 [Vitis vinifera] >gi|297739309|emb|CBI28960.3| unnamed protein product [Vitis vinifera]
CL10929.Contig1_Houttuynia_cordata	gi|255543851|ref|XP_002512988.1|	209.5	6e-53	conserved hypothetical protein [Ricinus communis] >gi|223547999|gb|EEF49491.1| conserved hypothetical protein [Ricinus communis]
CL10929.Contig2_Houttuynia_cordata	gi|255586310|ref|XP_002533806.1|	298.9	7e-80	conserved hypothetical protein [Ricinus communis] >gi|223526260|gb|EEF28575.1| conserved hypothetical protein [Ricinus communis]
CL10929.Contig4_Houttuynia_cordata	gi|297735052|emb|CBI17414.3|	99.4	1e-20	unnamed protein product [Vitis vinifera]
CL1093.Contig1_Houttuynia_cordata	gi|302825213|ref|XP_002994238.1|	52	2e-06	hypothetical protein SELMODRAFT_449338 [Selaginella moellendorffii] >gi|300137909|gb|EFJ04705.1| hypothetical protein SELMODRAFT_449338 [Selaginella moellendorffii]
CL1093.Contig2_Houttuynia_cordata	gi|302832958|ref|XP_002948043.1|	50.8	6e-06	hypothetical protein VOLCADRAFT_88258 [Volvox carteri f. nagariensis] >gi|300266845|gb|EFJ51031.1| hypothetical protein VOLCADRAFT_88258 [Volvox carteri f. nagariensis]
CL10931.Contig1_Houttuynia_cordata	gi|255537717|ref|XP_002509925.1|	217.2	2e-55	ubiquitin ligase protein cop1, putative [Ricinus communis] >gi|223549824|gb|EEF51312.1| ubiquitin ligase protein cop1, putative [Ricinus communis]
CL10937.Contig1_Houttuynia_cordata	gi|255550387|ref|XP_002516244.1|	641.3	0	polygalacturonase, putative [Ricinus communis] >gi|223544730|gb|EEF46246.1| polygalacturonase, putative [Ricinus communis]
CL10937.Contig2_Houttuynia_cordata	gi|255550387|ref|XP_002516244.1|	204.9	2e-52	polygalacturonase, putative [Ricinus communis] >gi|223544730|gb|EEF46246.1| polygalacturonase, putative [Ricinus communis]
CL10937.Contig3_Houttuynia_cordata	gi|224142779|ref|XP_002324728.1|	164.1	5e-40	predicted protein [Populus trichocarpa] >gi|222866162|gb|EEF03293.1| predicted protein [Populus trichocarpa]
CL1094.Contig10_Houttuynia_cordata	gi|118486110|gb|ABK94898.1|	290.8	2e-77	unknown [Populus trichocarpa]
CL1094.Contig11_Houttuynia_cordata	gi|118486110|gb|ABK94898.1|	290.8	2e-77	unknown [Populus trichocarpa]
CL1094.Contig12_Houttuynia_cordata	gi|118486110|gb|ABK94898.1|	290.8	2e-77	unknown [Populus trichocarpa]
CL1094.Contig1_Houttuynia_cordata	gi|225438109|ref|XP_002277848.1|	291.6	1e-77	PREDICTED: uncharacterized protein LOC100244642 [Vitis vinifera]
CL1094.Contig2_Houttuynia_cordata	gi|356537028|ref|XP_003537033.1|	287.3	1e-76	PREDICTED: uncharacterized protein LOC100803605 [Glycine max]
CL1094.Contig3_Houttuynia_cordata	gi|255586269|ref|XP_002533787.1|	49.3	3e-39	conserved hypothetical protein [Ricinus communis] >gi|223526288|gb|EEF28600.1| conserved hypothetical protein [Ricinus communis]
CL1094.Contig4_Houttuynia_cordata	gi|225438109|ref|XP_002277848.1|	287.7	2e-76	PREDICTED: uncharacterized protein LOC100244642 [Vitis vinifera]
CL1094.Contig5_Houttuynia_cordata	gi|118486110|gb|ABK94898.1|	286.6	5e-76	unknown [Populus trichocarpa]
CL1094.Contig6_Houttuynia_cordata	gi|118486110|gb|ABK94898.1|	286.6	5e-76	unknown [Populus trichocarpa]
CL1094.Contig7_Houttuynia_cordata	gi|118486110|gb|ABK94898.1|	286.6	4e-76	unknown [Populus trichocarpa]
CL1094.Contig8_Houttuynia_cordata	gi|224286692|gb|ACN41049.1|	94.4	8e-52	unknown [Picea sitchensis]
CL1094.Contig9_Houttuynia_cordata	gi|225438109|ref|XP_002277848.1|	290.4	3e-77	PREDICTED: uncharacterized protein LOC100244642 [Vitis vinifera]
CL10940.Contig1_Houttuynia_cordata	gi|356575761|ref|XP_003556005.1|	143.3	9e-34	PREDICTED: cysteine-rich receptor-like protein kinase 29-like isoform 2 [Glycine max]
CL10941.Contig1_Houttuynia_cordata	gi|225442323|ref|XP_002280107.1|	403.7	2e-111	PREDICTED: inactive protein kinase SELMODRAFT_444075 isoform 2 [Vitis vinifera]
CL10943.Contig1_Houttuynia_cordata	gi|21536697|gb|AAM61029.1|	224.9	1e-57	ankyrin-like protein [Arabidopsis thaliana]
CL10945.Contig1_Houttuynia_cordata	gi|255562613|ref|XP_002522312.1|	2062	0	nucleotide binding protein, putative [Ricinus communis] >gi|223538390|gb|EEF39996.1| nucleotide binding protein, putative [Ricinus communis]
CL10945.Contig2_Houttuynia_cordata	gi|359496647|ref|XP_003635289.1|	431.4	7e-120	PREDICTED: uncharacterized protein LOC100263199, partial [Vitis vinifera]
CL10948.Contig1_Houttuynia_cordata	gi|359492482|ref|XP_002283891.2|	125.2	1e-27	PREDICTED: uncharacterized protein LOC100247170 [Vitis vinifera] >gi|147776518|emb|CAN74009.1| hypothetical protein VITISV_003546 [Vitis vinifera]
CL10948.Contig2_Houttuynia_cordata	gi|302142045|emb|CBI19248.3|	37.4	7e-32	unnamed protein product [Vitis vinifera]
CL10949.Contig1_Houttuynia_cordata	gi|225432512|ref|XP_002277484.1|	1027.3	0	PREDICTED: uncharacterized protein LOC100247741 [Vitis vinifera] >gi|297736973|emb|CBI26174.3| unnamed protein product [Vitis vinifera]
CL10949.Contig2_Houttuynia_cordata	gi|225432512|ref|XP_002277484.1|	1050.8	0	PREDICTED: uncharacterized protein LOC100247741 [Vitis vinifera] >gi|297736973|emb|CBI26174.3| unnamed protein product [Vitis vinifera]
CL1095.Contig1_Houttuynia_cordata	gi|357521565|ref|XP_003631071.1|	506.5	2e-142	Guanine nucleotide-binding protein subunit beta-like protein [Medicago truncatula] >gi|355525093|gb|AET05547.1| Guanine nucleotide-binding protein subunit beta-like protein [Medicago truncatula]
CL1095.Contig2_Houttuynia_cordata	gi|116793583|gb|ABK26798.1|	106.3	1e-22	unknown [Picea sitchensis] >gi|224286069|gb|ACN40746.1| unknown [Picea sitchensis] >gi|224286410|gb|ACN40912.1| unknown [Picea sitchensis]
CL10950.Contig1_Houttuynia_cordata	gi|125588350|gb|EAZ29014.1|	642.1	0	hypothetical protein OsJ_13062 [Oryza sativa Japonica Group]
CL10950.Contig2_Houttuynia_cordata	gi|296088320|emb|CBI36765.3|	640.6	0	unnamed protein product [Vitis vinifera]
CL10951.Contig1_Houttuynia_cordata	gi|119367470|gb|ABL67651.1|	93.6	8e-19	putative auxin-repressed/dormancy-associated protein [Citrus hybrid cultivar]
CL10951.Contig2_Houttuynia_cordata	gi|119367470|gb|ABL67651.1|	93.6	8e-19	putative auxin-repressed/dormancy-associated protein [Citrus hybrid cultivar]
CL10952.Contig1_Houttuynia_cordata	gi|359479753|ref|XP_002267273.2|	878.6	0	PREDICTED: BTB/POZ domain-containing protein At1g03010-like isoform 2 [Vitis vinifera]
CL10952.Contig2_Houttuynia_cordata	gi|255559298|ref|XP_002520669.1|	294.7	6e-79	protein binding protein, putative [Ricinus communis] >gi|223540054|gb|EEF41631.1| protein binding protein, putative [Ricinus communis]
CL10953.Contig1_Houttuynia_cordata	gi|224098270|ref|XP_002311144.1|	238.4	1e-61	multidrug/pheromone exporter, MDR family, ABC transporter family [Populus trichocarpa] >gi|222850964|gb|EEE88511.1| multidrug/pheromone exporter, MDR family, ABC transporter family [Populus trichocarpa]
CL10953.Contig2_Houttuynia_cordata	gi|359486840|ref|XP_002284223.2|	315.1	4e-84	PREDICTED: ABC transporter B family member 20-like [Vitis vinifera]
CL10954.Contig1_Houttuynia_cordata	gi|297738341|emb|CBI27542.3|	137.5	5e-32	unnamed protein product [Vitis vinifera]
CL10956.Contig1_Houttuynia_cordata	gi|296084371|emb|CBI24759.3|	51.6	3e-06	unnamed protein product [Vitis vinifera]
CL10958.Contig1_Houttuynia_cordata	gi|297734723|emb|CBI16957.3|	606.3	2e-172	unnamed protein product [Vitis vinifera]
CL10959.Contig1_Houttuynia_cordata	gi|356568178|ref|XP_003552290.1|	153.7	1e-36	PREDICTED: RING-H2 finger protein ATL66-like [Glycine max]
CL1096.Contig1_Houttuynia_cordata	gi|255565174|ref|XP_002523579.1|	198	1e-49	conserved hypothetical protein [Ricinus communis] >gi|223537141|gb|EEF38774.1| conserved hypothetical protein [Ricinus communis]
CL1096.Contig2_Houttuynia_cordata	gi|255565174|ref|XP_002523579.1|	156.8	1e-37	conserved hypothetical protein [Ricinus communis] >gi|223537141|gb|EEF38774.1| conserved hypothetical protein [Ricinus communis]
CL10960.Contig1_Houttuynia_cordata	gi|224065445|ref|XP_002301821.1|	250	4e-65	predicted protein [Populus trichocarpa] >gi|222843547|gb|EEE81094.1| predicted protein [Populus trichocarpa]
CL10962.Contig1_Houttuynia_cordata	gi|296088651|emb|CBI37642.3|	115.9	2e-25	unnamed protein product [Vitis vinifera]
CL10965.Contig1_Houttuynia_cordata	gi|216963308|gb|ACJ73926.1|	21.9	8e-06	autophagy-related 10 variant 1 [Zea mays]
CL10966.Contig1_Houttuynia_cordata	gi|224069080|ref|XP_002302895.1|	54.7	4e-07	predicted protein [Populus trichocarpa] >gi|222844621|gb|EEE82168.1| predicted protein [Populus trichocarpa]
CL10967.Contig1_Houttuynia_cordata	gi|224099789|ref|XP_002311619.1|	817	0	predicted protein [Populus trichocarpa] >gi|222851439|gb|EEE88986.1| predicted protein [Populus trichocarpa]
CL10969.Contig1_Houttuynia_cordata	gi|225437326|ref|XP_002264522.1|	369	4e-101	PREDICTED: thiamin pyrophosphokinase 1 isoform 1 [Vitis vinifera]
CL10969.Contig2_Houttuynia_cordata	gi|224128506|ref|XP_002320349.1|	199.9	1e-50	predicted protein [Populus trichocarpa] >gi|222861122|gb|EEE98664.1| predicted protein [Populus trichocarpa]
CL1097.Contig10_Houttuynia_cordata	gi|359486357|ref|XP_002274126.2|	167.5	1e-40	PREDICTED: uncharacterized protein LOC100243287 [Vitis vinifera] >gi|297736530|emb|CBI25401.3| unnamed protein product [Vitis vinifera]
CL1097.Contig1_Houttuynia_cordata	gi|359486357|ref|XP_002274126.2|	242.3	1e-62	PREDICTED: uncharacterized protein LOC100243287 [Vitis vinifera] >gi|297736530|emb|CBI25401.3| unnamed protein product [Vitis vinifera]
CL1097.Contig2_Houttuynia_cordata	gi|359486357|ref|XP_002274126.2|	110.2	2e-23	PREDICTED: uncharacterized protein LOC100243287 [Vitis vinifera] >gi|297736530|emb|CBI25401.3| unnamed protein product [Vitis vinifera]
CL1097.Contig3_Houttuynia_cordata	gi|359486357|ref|XP_002274126.2|	110.2	2e-23	PREDICTED: uncharacterized protein LOC100243287 [Vitis vinifera] >gi|297736530|emb|CBI25401.3| unnamed protein product [Vitis vinifera]
CL1097.Contig4_Houttuynia_cordata	gi|359486357|ref|XP_002274126.2|	242.3	1e-62	PREDICTED: uncharacterized protein LOC100243287 [Vitis vinifera] >gi|297736530|emb|CBI25401.3| unnamed protein product [Vitis vinifera]
CL1097.Contig5_Houttuynia_cordata	gi|359486357|ref|XP_002274126.2|	242.3	1e-62	PREDICTED: uncharacterized protein LOC100243287 [Vitis vinifera] >gi|297736530|emb|CBI25401.3| unnamed protein product [Vitis vinifera]
CL1097.Contig6_Houttuynia_cordata	gi|359486357|ref|XP_002274126.2|	242.3	1e-62	PREDICTED: uncharacterized protein LOC100243287 [Vitis vinifera] >gi|297736530|emb|CBI25401.3| unnamed protein product [Vitis vinifera]
CL1097.Contig7_Houttuynia_cordata	gi|359486357|ref|XP_002274126.2|	242.3	8e-63	PREDICTED: uncharacterized protein LOC100243287 [Vitis vinifera] >gi|297736530|emb|CBI25401.3| unnamed protein product [Vitis vinifera]
CL1097.Contig8_Houttuynia_cordata	gi|359486357|ref|XP_002274126.2|	242.3	7e-63	PREDICTED: uncharacterized protein LOC100243287 [Vitis vinifera] >gi|297736530|emb|CBI25401.3| unnamed protein product [Vitis vinifera]
CL1097.Contig9_Houttuynia_cordata	gi|359486357|ref|XP_002274126.2|	167.5	1e-40	PREDICTED: uncharacterized protein LOC100243287 [Vitis vinifera] >gi|297736530|emb|CBI25401.3| unnamed protein product [Vitis vinifera]
CL10970.Contig1_Houttuynia_cordata	gi|297738260|emb|CBI27461.3|	40.8	1e-61	unnamed protein product [Vitis vinifera]
CL10970.Contig2_Houttuynia_cordata	gi|297738260|emb|CBI27461.3|	305.1	1e-81	unnamed protein product [Vitis vinifera]
CL10972.Contig1_Houttuynia_cordata	gi|255559316|ref|XP_002520678.1|	251.1	3e-65	hypothetical protein RCOM_0555710 [Ricinus communis] >gi|223540063|gb|EEF41640.1| hypothetical protein RCOM_0555710 [Ricinus communis]
CL10972.Contig2_Houttuynia_cordata	gi|255559316|ref|XP_002520678.1|	251.9	1e-65	hypothetical protein RCOM_0555710 [Ricinus communis] >gi|223540063|gb|EEF41640.1| hypothetical protein RCOM_0555710 [Ricinus communis]
CL10972.Contig3_Houttuynia_cordata	gi|255559316|ref|XP_002520678.1|	251.1	3e-65	hypothetical protein RCOM_0555710 [Ricinus communis] >gi|223540063|gb|EEF41640.1| hypothetical protein RCOM_0555710 [Ricinus communis]
CL10972.Contig4_Houttuynia_cordata	gi|255559316|ref|XP_002520678.1|	235.7	1e-60	hypothetical protein RCOM_0555710 [Ricinus communis] >gi|223540063|gb|EEF41640.1| hypothetical protein RCOM_0555710 [Ricinus communis]
CL10972.Contig5_Houttuynia_cordata	gi|255559316|ref|XP_002520678.1|	251.9	1e-65	hypothetical protein RCOM_0555710 [Ricinus communis] >gi|223540063|gb|EEF41640.1| hypothetical protein RCOM_0555710 [Ricinus communis]
CL10972.Contig6_Houttuynia_cordata	gi|255559316|ref|XP_002520678.1|	236.5	7e-61	hypothetical protein RCOM_0555710 [Ricinus communis] >gi|223540063|gb|EEF41640.1| hypothetical protein RCOM_0555710 [Ricinus communis]
CL10972.Contig7_Houttuynia_cordata	gi|319428662|gb|ADV56685.1|	90.1	9e-18	CCT motif protein [Phaseolus vulgaris]
CL10972.Contig8_Houttuynia_cordata	gi|73811199|gb|AAZ86536.1|	92	8e-18	truncated COL1 [Lolium perenne]
CL10974.Contig1_Houttuynia_cordata	gi|218187657|gb|EEC70084.1|	337	2e-91	hypothetical protein OsI_00705 [Oryza sativa Indica Group]
CL10975.Contig1_Houttuynia_cordata	gi|388497784|gb|AFK36958.1|	125.9	6e-28	unknown [Lotus japonicus]
CL10975.Contig2_Houttuynia_cordata	gi|2792297|gb|AAB97006.1|	127.5	1e-28	GAST-like gene product [Fragaria x ananassa]
CL10975.Contig3_Houttuynia_cordata	gi|255710053|gb|ACU30848.1|	122.5	4e-27	cold-regulated LTCOR12 [Jatropha curcas]
CL10975.Contig4_Houttuynia_cordata	gi|2792297|gb|AAB97006.1|	126.7	1e-28	GAST-like gene product [Fragaria x ananassa]
CL10976.Contig1_Houttuynia_cordata	gi|359496649|ref|XP_002262804.2|	360.1	3e-98	PREDICTED: 3-ketodihydrosphingosine reductase-like [Vitis vinifera]
CL10976.Contig2_Houttuynia_cordata	gi|356511746|ref|XP_003524584.1|	58.9	1e-90	PREDICTED: 3-ketodihydrosphingosine reductase-like [Glycine max]
CL10977.Contig1_Houttuynia_cordata	gi|359475047|ref|XP_002275138.2|	605.5	5e-172	PREDICTED: protein XAP5 CIRCADIAN TIMEKEEPER-like isoform 1 [Vitis vinifera] >gi|297744659|emb|CBI37921.3| unnamed protein product [Vitis vinifera]
CL10977.Contig3_Houttuynia_cordata	gi|255576717|ref|XP_002529246.1|	340.9	1e-92	Protein FAM50A, putative [Ricinus communis] >gi|223531282|gb|EEF33124.1| Protein FAM50A, putative [Ricinus communis]
CL10979.Contig1_Houttuynia_cordata	gi|225444061|ref|XP_002263657.1|	302.4	1e-80	PREDICTED: GDP-L-galactose phosphorylase 1-like [Vitis vinifera]
CL10980.Contig1_Houttuynia_cordata	gi|33146931|dbj|BAC79952.1|	101.7	7e-21	unknown protein [Oryza sativa Japonica Group] >gi|33146932|dbj|BAC79966.1| unknown protein [Oryza sativa Japonica Group]
CL10980.Contig2_Houttuynia_cordata	gi|297822813|ref|XP_002879289.1|	99.4	1e-20	hypothetical protein ARALYDRAFT_320841 [Arabidopsis lyrata subsp. lyrata] >gi|297325128|gb|EFH55548.1| hypothetical protein ARALYDRAFT_320841 [Arabidopsis lyrata subsp. lyrata]
CL10982.Contig1_Houttuynia_cordata	gi|255566775|ref|XP_002524371.1|	633.6	2e-180	Protease degQ precursor, putative [Ricinus communis] >gi|223536332|gb|EEF37982.1| Protease degQ precursor, putative [Ricinus communis]
CL10984.Contig1_Houttuynia_cordata	gi|351723987|ref|NP_001236786.1|	290.8	1e-77	uncharacterized protein LOC100500099 [Glycine max]
CL10984.Contig2_Houttuynia_cordata	gi|351723987|ref|NP_001236786.1|	290.8	1e-77	uncharacterized protein LOC100500099 [Glycine max]
CL10985.Contig1_Houttuynia_cordata	gi|364521140|gb|AEW66884.1|	222.6	7e-57	bZIP protein [Medicago sativa]
CL10985.Contig2_Houttuynia_cordata	gi|364521140|gb|AEW66884.1|	57.8	1e-07	bZIP protein [Medicago sativa]
CL10986.Contig2_Houttuynia_cordata	gi|359494889|ref|XP_003634863.1|	746.5	0	PREDICTED: omega-6 fatty acid desaturase, chloroplastic-like [Vitis vinifera] >gi|296090576|emb|CBI40939.3| unnamed protein product [Vitis vinifera]
CL10988.Contig1_Houttuynia_cordata	gi|359486781|ref|XP_002278108.2|	70.9	4e-11	PREDICTED: pumilio homolog 1-like [Vitis vinifera]
CL1099.Contig10_Houttuynia_cordata	gi|222623203|gb|EEE57335.1|	158.3	1e-161	hypothetical protein OsJ_07451 [Oryza sativa Japonica Group]
CL1099.Contig11_Houttuynia_cordata	gi|225445326|ref|XP_002281488.1|	629.4	6e-179	PREDICTED: tRNA (guanine-N(1)-)-methyltransferase, mitochondrial-like [Vitis vinifera]
CL1099.Contig12_Houttuynia_cordata	gi|225445326|ref|XP_002281488.1|	567	3e-160	PREDICTED: tRNA (guanine-N(1)-)-methyltransferase, mitochondrial-like [Vitis vinifera]
CL1099.Contig13_Houttuynia_cordata	gi|222623203|gb|EEE57335.1|	99.4	7e-144	hypothetical protein OsJ_07451 [Oryza sativa Japonica Group]
CL1099.Contig14_Houttuynia_cordata	gi|225445326|ref|XP_002281488.1|	568.2	1e-160	PREDICTED: tRNA (guanine-N(1)-)-methyltransferase, mitochondrial-like [Vitis vinifera]
CL1099.Contig15_Houttuynia_cordata	gi|225445326|ref|XP_002281488.1|	110.2	1e-22	PREDICTED: tRNA (guanine-N(1)-)-methyltransferase, mitochondrial-like [Vitis vinifera]
CL1099.Contig16_Houttuynia_cordata	gi|225445326|ref|XP_002281488.1|	629.4	5e-179	PREDICTED: tRNA (guanine-N(1)-)-methyltransferase, mitochondrial-like [Vitis vinifera]
CL1099.Contig17_Houttuynia_cordata	gi|225445326|ref|XP_002281488.1|	568.2	1e-160	PREDICTED: tRNA (guanine-N(1)-)-methyltransferase, mitochondrial-like [Vitis vinifera]
CL1099.Contig18_Houttuynia_cordata	gi|225445326|ref|XP_002281488.1|	108.6	3e-22	PREDICTED: tRNA (guanine-N(1)-)-methyltransferase, mitochondrial-like [Vitis vinifera]
CL1099.Contig19_Houttuynia_cordata	gi|225445326|ref|XP_002281488.1|	108.6	3e-22	PREDICTED: tRNA (guanine-N(1)-)-methyltransferase, mitochondrial-like [Vitis vinifera]
CL1099.Contig1_Houttuynia_cordata	gi|225445326|ref|XP_002281488.1|	567	3e-160	PREDICTED: tRNA (guanine-N(1)-)-methyltransferase, mitochondrial-like [Vitis vinifera]
CL1099.Contig20_Houttuynia_cordata	gi|225445326|ref|XP_002281488.1|	108.6	2e-22	PREDICTED: tRNA (guanine-N(1)-)-methyltransferase, mitochondrial-like [Vitis vinifera]
CL1099.Contig21_Houttuynia_cordata	gi|225445326|ref|XP_002281488.1|	565.5	8e-160	PREDICTED: tRNA (guanine-N(1)-)-methyltransferase, mitochondrial-like [Vitis vinifera]
CL1099.Contig22_Houttuynia_cordata	gi|222623203|gb|EEE57335.1|	98.6	1e-143	hypothetical protein OsJ_07451 [Oryza sativa Japonica Group]
CL1099.Contig23_Houttuynia_cordata	gi|225445326|ref|XP_002281488.1|	565.5	8e-160	PREDICTED: tRNA (guanine-N(1)-)-methyltransferase, mitochondrial-like [Vitis vinifera]
CL1099.Contig24_Houttuynia_cordata	gi|225445326|ref|XP_002281488.1|	628.2	1e-178	PREDICTED: tRNA (guanine-N(1)-)-methyltransferase, mitochondrial-like [Vitis vinifera]
CL1099.Contig25_Houttuynia_cordata	gi|222623203|gb|EEE57335.1|	98.6	1e-143	hypothetical protein OsJ_07451 [Oryza sativa Japonica Group]
CL1099.Contig26_Houttuynia_cordata	gi|225445326|ref|XP_002281488.1|	566.6	3e-160	PREDICTED: tRNA (guanine-N(1)-)-methyltransferase, mitochondrial-like [Vitis vinifera]
CL1099.Contig27_Houttuynia_cordata	gi|222623203|gb|EEE57335.1|	158.3	1e-161	hypothetical protein OsJ_07451 [Oryza sativa Japonica Group]
CL1099.Contig28_Houttuynia_cordata	gi|225445326|ref|XP_002281488.1|	567	3e-160	PREDICTED: tRNA (guanine-N(1)-)-methyltransferase, mitochondrial-like [Vitis vinifera]
CL1099.Contig29_Houttuynia_cordata	gi|222623203|gb|EEE57335.1|	99.4	8e-144	hypothetical protein OsJ_07451 [Oryza sativa Japonica Group]
CL1099.Contig2_Houttuynia_cordata	gi|222623203|gb|EEE57335.1|	99.4	7e-144	hypothetical protein OsJ_07451 [Oryza sativa Japonica Group]
CL1099.Contig30_Houttuynia_cordata	gi|225445326|ref|XP_002281488.1|	629.4	6e-179	PREDICTED: tRNA (guanine-N(1)-)-methyltransferase, mitochondrial-like [Vitis vinifera]
CL1099.Contig31_Houttuynia_cordata	gi|225445326|ref|XP_002281488.1|	628.2	1e-178	PREDICTED: tRNA (guanine-N(1)-)-methyltransferase, mitochondrial-like [Vitis vinifera]
CL1099.Contig3_Houttuynia_cordata	gi|225445326|ref|XP_002281488.1|	629.4	5e-179	PREDICTED: tRNA (guanine-N(1)-)-methyltransferase, mitochondrial-like [Vitis vinifera]
CL1099.Contig4_Houttuynia_cordata	gi|225445326|ref|XP_002281488.1|	568.2	1e-160	PREDICTED: tRNA (guanine-N(1)-)-methyltransferase, mitochondrial-like [Vitis vinifera]
CL1099.Contig5_Houttuynia_cordata	gi|225445326|ref|XP_002281488.1|	108.6	3e-22	PREDICTED: tRNA (guanine-N(1)-)-methyltransferase, mitochondrial-like [Vitis vinifera]
CL1099.Contig6_Houttuynia_cordata	gi|225445326|ref|XP_002281488.1|	628.2	1e-178	PREDICTED: tRNA (guanine-N(1)-)-methyltransferase, mitochondrial-like [Vitis vinifera]
CL1099.Contig7_Houttuynia_cordata	gi|222623203|gb|EEE57335.1|	158.3	1e-161	hypothetical protein OsJ_07451 [Oryza sativa Japonica Group]
CL1099.Contig8_Houttuynia_cordata	gi|225445326|ref|XP_002281488.1|	171.4	5e-41	PREDICTED: tRNA (guanine-N(1)-)-methyltransferase, mitochondrial-like [Vitis vinifera]
CL1099.Contig9_Houttuynia_cordata	gi|225445326|ref|XP_002281488.1|	568.2	1e-160	PREDICTED: tRNA (guanine-N(1)-)-methyltransferase, mitochondrial-like [Vitis vinifera]
CL10990.Contig1_Houttuynia_cordata	gi|225454753|ref|XP_002273880.1|	309.7	4e-83	PREDICTED: uncharacterized protein LOC100264883 [Vitis vinifera] >gi|297737299|emb|CBI26500.3| unnamed protein product [Vitis vinifera]
CL10990.Contig2_Houttuynia_cordata	gi|30686026|ref|NP_197183.2|	84.3	9e-16	protein kinase family protein [Arabidopsis thaliana] >gi|332004959|gb|AED92342.1| protein kinase family protein [Arabidopsis thaliana]
CL10991.Contig1_Houttuynia_cordata	gi|297744768|emb|CBI38030.3|	70.9	6e-12	unnamed protein product [Vitis vinifera]
CL10991.Contig2_Houttuynia_cordata	gi|297744768|emb|CBI38030.3|	73.6	9e-13	unnamed protein product [Vitis vinifera]
CL10994.Contig1_Houttuynia_cordata	gi|225436851|ref|XP_002271734.1|	639	0	PREDICTED: LEC14B homolog [Vitis vinifera]
CL10994.Contig2_Houttuynia_cordata	gi|225436851|ref|XP_002271734.1|	639	0	PREDICTED: LEC14B homolog [Vitis vinifera]
CL10994.Contig3_Houttuynia_cordata	gi|225436851|ref|XP_002271734.1|	639	0	PREDICTED: LEC14B homolog [Vitis vinifera]
CL10996.Contig1_Houttuynia_cordata	gi|224129688|ref|XP_002328778.1|	171	4e-42	predicted protein [Populus trichocarpa] >gi|222839076|gb|EEE77427.1| predicted protein [Populus trichocarpa]
CL10997.Contig1_Houttuynia_cordata	gi|356525742|ref|XP_003531482.1|	171.4	7e-42	PREDICTED: phosphoglycerate kinase, chloroplastic-like [Glycine max]
CL10997.Contig2_Houttuynia_cordata	gi|356525742|ref|XP_003531482.1|	169.9	1e-41	PREDICTED: phosphoglycerate kinase, chloroplastic-like [Glycine max]
CL10997.Contig3_Houttuynia_cordata	gi|356525742|ref|XP_003531482.1|	171.4	6e-42	PREDICTED: phosphoglycerate kinase, chloroplastic-like [Glycine max]
CL10999.Contig1_Houttuynia_cordata	gi|225455663|ref|XP_002263260.1|	342.8	4e-93	PREDICTED: uncharacterized protein LOC100245789 [Vitis vinifera] >gi|296084078|emb|CBI24466.3| unnamed protein product [Vitis vinifera]
CL10999.Contig2_Houttuynia_cordata	gi|225455663|ref|XP_002263260.1|	284.6	1e-75	PREDICTED: uncharacterized protein LOC100245789 [Vitis vinifera] >gi|296084078|emb|CBI24466.3| unnamed protein product [Vitis vinifera]
CL11.Contig1_Houttuynia_cordata	gi|224133800|ref|XP_002321664.1|	242.7	1e-63	predicted protein [Populus trichocarpa] >gi|222868660|gb|EEF05791.1| predicted protein [Populus trichocarpa]
CL11.Contig2_Houttuynia_cordata	gi|42565714|ref|NP_566904.2|	100.5	6e-21	endonuclease/exonuclease/phosphatase domain-containing protein [Arabidopsis thaliana] >gi|53828525|gb|AAU94372.1| At3g48425 [Arabidopsis thaliana] >gi|55733769|gb|AAV59281.1| At3g48425 [Arabidopsis thaliana] >gi|332644894|gb|AEE78415.1| endonuclease/exonuclease/phosphatase domain-containing protein [Arabidopsis thaliana]
CL110.Contig2_Houttuynia_cordata	gi|297734006|emb|CBI15253.3|	63.5	9e-10	unnamed protein product [Vitis vinifera]
CL1100.Contig1_Houttuynia_cordata	gi|358248478|ref|NP_001240144.1|	311.6	4e-84	uncharacterized protein LOC100790622 [Glycine max]
CL1100.Contig2_Houttuynia_cordata	gi|225459657|ref|XP_002285881.1|	460.3	3e-128	PREDICTED: 1-aminocyclopropane-1-carboxylate oxidase 5 [Vitis vinifera]
CL11003.Contig1_Houttuynia_cordata	gi|225429512|ref|XP_002278652.1|	103.6	8e-22	PREDICTED: glutaredoxin-C6 [Vitis vinifera] >gi|147866668|emb|CAN83675.1| hypothetical protein VITISV_003840 [Vitis vinifera]
CL11005.Contig1_Houttuynia_cordata	gi|356509755|ref|XP_003523611.1|	356.3	2e-97	PREDICTED: protein RCC2-like [Glycine max]
CL11006.Contig1_Houttuynia_cordata	gi|242084704|ref|XP_002442777.1|	61.6	1e-08	hypothetical protein SORBIDRAFT_08g002700 [Sorghum bicolor] >gi|241943470|gb|EES16615.1| hypothetical protein SORBIDRAFT_08g002700 [Sorghum bicolor]
CL11006.Contig2_Houttuynia_cordata	gi|242084704|ref|XP_002442777.1|	61.6	1e-08	hypothetical protein SORBIDRAFT_08g002700 [Sorghum bicolor] >gi|241943470|gb|EES16615.1| hypothetical protein SORBIDRAFT_08g002700 [Sorghum bicolor]
CL11009.Contig1_Houttuynia_cordata	gi|225458583|ref|XP_002284625.1|	516.5	4e-145	PREDICTED: uncharacterized protein LOC100243704 [Vitis vinifera] >gi|302142333|emb|CBI19536.3| unnamed protein product [Vitis vinifera]
CL1101.Contig1_Houttuynia_cordata	gi|225452190|ref|XP_002266062.1|	310.1	2e-83	PREDICTED: trihelix transcription factor GT-1 isoform 1 [Vitis vinifera]
CL1101.Contig2_Houttuynia_cordata	gi|359488626|ref|XP_003633792.1|	298.1	7e-80	PREDICTED: trihelix transcription factor GT-1 isoform 2 [Vitis vinifera]
CL11010.Contig1_Houttuynia_cordata	gi|255560113|ref|XP_002521074.1|	131	2e-29	hypothetical protein RCOM_1719350 [Ricinus communis] >gi|223539643|gb|EEF41225.1| hypothetical protein RCOM_1719350 [Ricinus communis]
CL11011.Contig1_Houttuynia_cordata	gi|224132940|ref|XP_002321447.1|	344.4	2e-93	NAC domain protein, IPR003441 [Populus trichocarpa] >gi|222868443|gb|EEF05574.1| NAC domain protein, IPR003441 [Populus trichocarpa]
CL11013.Contig1_Houttuynia_cordata	gi|225426312|ref|XP_002268528.1|	131.3	6e-29	PREDICTED: dynamin-related protein 5A isoform 1 [Vitis vinifera] >gi|297742345|emb|CBI34494.3| unnamed protein product [Vitis vinifera]
CL11013.Contig2_Houttuynia_cordata	gi|225426312|ref|XP_002268528.1|	1100.1	0	PREDICTED: dynamin-related protein 5A isoform 1 [Vitis vinifera] >gi|297742345|emb|CBI34494.3| unnamed protein product [Vitis vinifera]
CL11013.Contig3_Houttuynia_cordata	gi|225426312|ref|XP_002268528.1|	980.7	0	PREDICTED: dynamin-related protein 5A isoform 1 [Vitis vinifera] >gi|297742345|emb|CBI34494.3| unnamed protein product [Vitis vinifera]
CL11013.Contig4_Houttuynia_cordata	gi|225426312|ref|XP_002268528.1|	1021.1	0	PREDICTED: dynamin-related protein 5A isoform 1 [Vitis vinifera] >gi|297742345|emb|CBI34494.3| unnamed protein product [Vitis vinifera]
CL11014.Contig1_Houttuynia_cordata	gi|116785036|gb|ABK23566.1|	353.2	2e-96	unknown [Picea sitchensis]
CL11014.Contig2_Houttuynia_cordata	gi|115459516|ref|NP_001053358.1|	349.4	3e-95	Os04g0525600 [Oryza sativa Japonica Group] >gi|113564929|dbj|BAF15272.1| Os04g0525600 [Oryza sativa Japonica Group]
CL11016.Contig1_Houttuynia_cordata	gi|255566862|ref|XP_002524414.1|	92.8	7e-18	nucleotide binding protein, putative [Ricinus communis] >gi|223536298|gb|EEF37949.1| nucleotide binding protein, putative [Ricinus communis]
CL11016.Contig2_Houttuynia_cordata	gi|255566862|ref|XP_002524414.1|	92.8	3e-18	nucleotide binding protein, putative [Ricinus communis] >gi|223536298|gb|EEF37949.1| nucleotide binding protein, putative [Ricinus communis]
CL1102.Contig1_Houttuynia_cordata	gi|225450563|ref|XP_002277564.1|	167.9	8e-41	PREDICTED: NHL repeat-containing protein 2-like [Vitis vinifera]
CL11020.Contig1_Houttuynia_cordata	gi|297736595|emb|CBI25466.3|	287	2e-76	unnamed protein product [Vitis vinifera]
CL11020.Contig2_Houttuynia_cordata	gi|297736595|emb|CBI25466.3|	283.9	2e-75	unnamed protein product [Vitis vinifera]
CL11021.Contig1_Houttuynia_cordata	gi|296086542|emb|CBI32131.3|	307.4	5e-82	unnamed protein product [Vitis vinifera]
CL11021.Contig2_Houttuynia_cordata	gi|356558773|ref|XP_003547677.1|	108.6	2e-23	PREDICTED: U4/U6 small nuclear ribonucleoprotein Prp31-like [Glycine max]
CL11022.Contig1_Houttuynia_cordata	gi|225435987|ref|XP_002272429.1|	952.6	0	PREDICTED: cyclin-dependent kinase C-1-like [Vitis vinifera]
CL11022.Contig2_Houttuynia_cordata	gi|225435987|ref|XP_002272429.1|	957.2	0	PREDICTED: cyclin-dependent kinase C-1-like [Vitis vinifera]
CL11022.Contig3_Houttuynia_cordata	gi|225435987|ref|XP_002272429.1|	477.2	2e-133	PREDICTED: cyclin-dependent kinase C-1-like [Vitis vinifera]
CL11023.Contig1_Houttuynia_cordata	gi|296086494|emb|CBI32083.3|	657.1	0	unnamed protein product [Vitis vinifera]
CL11024.Contig1_Houttuynia_cordata	gi|302853250|ref|XP_002958141.1|	50.8	6e-06	hypothetical protein VOLCADRAFT_99352 [Volvox carteri f. nagariensis] >gi|300256502|gb|EFJ40766.1| hypothetical protein VOLCADRAFT_99352 [Volvox carteri f. nagariensis]
CL11025.Contig1_Houttuynia_cordata	gi|224090097|ref|XP_002308937.1|	260	1e-68	ABC transporter family, cholesterol/phospholipid flippase [Populus trichocarpa] >gi|222854913|gb|EEE92460.1| ABC transporter family, cholesterol/phospholipid flippase [Populus trichocarpa]
CL11025.Contig2_Houttuynia_cordata	gi|224090097|ref|XP_002308937.1|	389.4	2e-107	ABC transporter family, cholesterol/phospholipid flippase [Populus trichocarpa] >gi|222854913|gb|EEE92460.1| ABC transporter family, cholesterol/phospholipid flippase [Populus trichocarpa]
CL11025.Contig3_Houttuynia_cordata	gi|224090097|ref|XP_002308937.1|	630.6	1e-179	ABC transporter family, cholesterol/phospholipid flippase [Populus trichocarpa] >gi|222854913|gb|EEE92460.1| ABC transporter family, cholesterol/phospholipid flippase [Populus trichocarpa]
CL11026.Contig1_Houttuynia_cordata	gi|302142841|emb|CBI20136.3|	233.4	2e-60	unnamed protein product [Vitis vinifera]
CL11027.Contig1_Houttuynia_cordata	gi|359487708|ref|XP_002278964.2|	650.6	0	PREDICTED: flap endonuclease 1-like [Vitis vinifera]
CL11027.Contig2_Houttuynia_cordata	gi|359487708|ref|XP_002278964.2|	642.9	0	PREDICTED: flap endonuclease 1-like [Vitis vinifera]
CL11028.Contig1_Houttuynia_cordata	gi|255554483|ref|XP_002518280.1|	72	2e-12	kinase, putative [Ricinus communis] >gi|223542500|gb|EEF44040.1| kinase, putative [Ricinus communis]
CL11028.Contig2_Houttuynia_cordata	gi|255554483|ref|XP_002518280.1|	677.9	0	kinase, putative [Ricinus communis] >gi|223542500|gb|EEF44040.1| kinase, putative [Ricinus communis]
CL11028.Contig3_Houttuynia_cordata	gi|255554483|ref|XP_002518280.1|	681.8	0	kinase, putative [Ricinus communis] >gi|223542500|gb|EEF44040.1| kinase, putative [Ricinus communis]
CL11028.Contig4_Houttuynia_cordata	gi|255554483|ref|XP_002518280.1|	276.2	1e-72	kinase, putative [Ricinus communis] >gi|223542500|gb|EEF44040.1| kinase, putative [Ricinus communis]
CL11028.Contig5_Houttuynia_cordata	gi|255554483|ref|XP_002518280.1|	280	6e-74	kinase, putative [Ricinus communis] >gi|223542500|gb|EEF44040.1| kinase, putative [Ricinus communis]
CL11029.Contig1_Houttuynia_cordata	gi|255542562|ref|XP_002512344.1|	158.3	2e-38	excision repair cross-complementing 1 ercc1, putative [Ricinus communis] >gi|223548305|gb|EEF49796.1| excision repair cross-complementing 1 ercc1, putative [Ricinus communis]
CL11029.Contig2_Houttuynia_cordata	gi|255542562|ref|XP_002512344.1|	66.2	1e-10	excision repair cross-complementing 1 ercc1, putative [Ricinus communis] >gi|223548305|gb|EEF49796.1| excision repair cross-complementing 1 ercc1, putative [Ricinus communis]
CL1103.Contig1_Houttuynia_cordata	gi|356558589|ref|XP_003547587.1|	806.2	0	PREDICTED: histidine decarboxylase-like [Glycine max]
CL11031.Contig1_Houttuynia_cordata	gi|225446437|ref|XP_002276551.1|	613.2	3e-174	PREDICTED: tyrosine aminotransferase [Vitis vinifera] >gi|302143331|emb|CBI21892.3| unnamed protein product [Vitis vinifera]
CL11031.Contig2_Houttuynia_cordata	gi|225446437|ref|XP_002276551.1|	613.2	3e-174	PREDICTED: tyrosine aminotransferase [Vitis vinifera] >gi|302143331|emb|CBI21892.3| unnamed protein product [Vitis vinifera]
CL11032.Contig1_Houttuynia_cordata	gi|313586443|gb|ADR71232.1|	157.9	1e-37	40S ribosomal protein S21A [Hevea brasiliensis]
CL11032.Contig2_Houttuynia_cordata	gi|313586443|gb|ADR71232.1|	157.5	1e-37	40S ribosomal protein S21A [Hevea brasiliensis]
CL11033.Contig1_Houttuynia_cordata	gi|52207936|emb|CAE47098.1|	1099.3	0	ABC transporter [Populus tremula x Populus tremuloides]
CL11033.Contig2_Houttuynia_cordata	gi|52207936|emb|CAE47098.1|	1102.8	0	ABC transporter [Populus tremula x Populus tremuloides]
CL11033.Contig3_Houttuynia_cordata	gi|52207936|emb|CAE47098.1|	1102.8	0	ABC transporter [Populus tremula x Populus tremuloides]
CL11034.Contig1_Houttuynia_cordata	gi|255561142|ref|XP_002521583.1|	219.9	5e-56	sugar transporter, putative [Ricinus communis] >gi|223539261|gb|EEF40854.1| sugar transporter, putative [Ricinus communis]
CL11038.Contig1_Houttuynia_cordata	gi|343794774|gb|AEM62883.1|	510	2e-143	ACC oxidase 5 [Actinidia chinensis]
CL11040.Contig1_Houttuynia_cordata	gi|297735019|emb|CBI17381.3|	547.4	1e-154	unnamed protein product [Vitis vinifera]
CL11040.Contig2_Houttuynia_cordata	gi|297735019|emb|CBI17381.3|	34.3	6e-146	unnamed protein product [Vitis vinifera]
CL11040.Contig3_Houttuynia_cordata	gi|356554143|ref|XP_003545408.1|	36.6	7e-124	PREDICTED: WD repeat-containing protein 82-B-like [Glycine max]
CL11041.Contig1_Houttuynia_cordata	gi|359474483|ref|XP_002278861.2|	138.7	3e-32	PREDICTED: uncharacterized protein LOC100250662 [Vitis vinifera]
CL11041.Contig2_Houttuynia_cordata	gi|359474483|ref|XP_002278861.2|	89	3e-17	PREDICTED: uncharacterized protein LOC100250662 [Vitis vinifera]
CL11041.Contig3_Houttuynia_cordata	gi|255584486|ref|XP_002532972.1|	147.5	1e-34	RNA-binding protein, putative [Ricinus communis] >gi|223527250|gb|EEF29409.1| RNA-binding protein, putative [Ricinus communis]
CL11041.Contig4_Houttuynia_cordata	gi|147774578|emb|CAN76782.1|	30.8	0	hypothetical protein VITISV_013474 [Vitis vinifera]
CL11046.Contig1_Houttuynia_cordata	gi|15237716|ref|NP_196063.1|	54.3	5e-06	binding to TOMV RNA 1L (long form) protein [Arabidopsis thaliana] >gi|14030641|gb|AAK52995.1|AF375411_1 AT5g04430/T32M21_30 [Arabidopsis thaliana] >gi|23507775|gb|AAN38691.1| At5g04430/T32M21_30 [Arabidopsis thaliana] >gi|332003361|gb|AED90744.1| binding to TOMV RNA 1L (long form) protein [Arabidopsis thaliana]
CL11047.Contig1_Houttuynia_cordata	gi|195616522|gb|ACG30091.1|	100.9	5e-21	chlorophyll a-b binding protein 2 [Zea mays]
CL11047.Contig2_Houttuynia_cordata	gi|195616522|gb|ACG30091.1|	100.1	9e-21	chlorophyll a-b binding protein 2 [Zea mays]
CL11048.Contig1_Houttuynia_cordata	gi|326524432|dbj|BAK00599.1|	93.6	8e-19	predicted protein [Hordeum vulgare subsp. vulgare]
CL11048.Contig2_Houttuynia_cordata	gi|115456667|ref|NP_001051934.1|	223	6e-57	Os03g0854000 [Oryza sativa Japonica Group] >gi|29126342|gb|AAO66534.1| expressed protein [Oryza sativa Japonica Group] >gi|108712162|gb|ABF99957.1| Uncharacterised protein family containing protein, expressed [Oryza sativa Japonica Group] >gi|113550405|dbj|BAF13848.1| Os03g0854000 [Oryza sativa Japonica Group]
CL11049.Contig1_Houttuynia_cordata	gi|359485926|ref|XP_003633356.1|	90.9	5e-18	PREDICTED: uncharacterized protein LOC100854860 [Vitis vinifera]
CL1105.Contig1_Houttuynia_cordata	gi|225458281|ref|XP_002281422.1|	865.1	0	PREDICTED: cytosolic purine 5&apos;-nucleotidase [Vitis vinifera] >gi|302142495|emb|CBI19698.3| unnamed protein product [Vitis vinifera]
CL1105.Contig2_Houttuynia_cordata	gi|225458281|ref|XP_002281422.1|	800	0	PREDICTED: cytosolic purine 5&apos;-nucleotidase [Vitis vinifera] >gi|302142495|emb|CBI19698.3| unnamed protein product [Vitis vinifera]
CL1105.Contig3_Houttuynia_cordata	gi|225458281|ref|XP_002281422.1|	525.4	6e-148	PREDICTED: cytosolic purine 5&apos;-nucleotidase [Vitis vinifera] >gi|302142495|emb|CBI19698.3| unnamed protein product [Vitis vinifera]
CL1105.Contig4_Houttuynia_cordata	gi|225458281|ref|XP_002281422.1|	298.5	5e-80	PREDICTED: cytosolic purine 5&apos;-nucleotidase [Vitis vinifera] >gi|302142495|emb|CBI19698.3| unnamed protein product [Vitis vinifera]
CL11050.Contig1_Houttuynia_cordata	gi|225436116|ref|XP_002273629.1|	1129.4	0	PREDICTED: aldehyde oxidase 4-like [Vitis vinifera]
CL11050.Contig2_Houttuynia_cordata	gi|312986085|gb|ADR31355.1|	530	2e-149	ABA aldehyde oxidase [Solanum lycopersicum]
CL11051.Contig1_Houttuynia_cordata	gi|224083817|ref|XP_002307134.1|	147.9	3e-35	predicted protein [Populus trichocarpa] >gi|222856583|gb|EEE94130.1| predicted protein [Populus trichocarpa]
CL11051.Contig2_Houttuynia_cordata	gi|359480857|ref|XP_002275836.2|	84.7	4e-16	PREDICTED: probable WRKY transcription factor 51-like [Vitis vinifera]
CL11052.Contig1_Houttuynia_cordata	gi|225441413|ref|XP_002275264.1|	118.2	1e-25	PREDICTED: uncharacterized protein LOC100264119 [Vitis vinifera]
CL11052.Contig2_Houttuynia_cordata	gi|225441413|ref|XP_002275264.1|	115.5	7e-25	PREDICTED: uncharacterized protein LOC100264119 [Vitis vinifera]
CL11053.Contig1_Houttuynia_cordata	gi|255565701|ref|XP_002523840.1|	555.8	5e-157	expressed protein, putative [Ricinus communis] >gi|223536928|gb|EEF38566.1| expressed protein, putative [Ricinus communis]
CL11053.Contig2_Houttuynia_cordata	gi|255565701|ref|XP_002523840.1|	542.7	4e-153	expressed protein, putative [Ricinus communis] >gi|223536928|gb|EEF38566.1| expressed protein, putative [Ricinus communis]
CL11055.Contig1_Houttuynia_cordata	gi|195542471|gb|ABY76321.2|	953.4	0	ethylene receptor [Persea americana]
CL11055.Contig2_Houttuynia_cordata	gi|225432989|ref|XP_002284507.1|	225.3	9e-58	PREDICTED: ethylene receptor 2-like [Vitis vinifera]
CL11055.Contig3_Houttuynia_cordata	gi|296083591|emb|CBI23580.3|	91.3	4e-18	unnamed protein product [Vitis vinifera]
CL11056.Contig1_Houttuynia_cordata	gi|225442647|ref|XP_002279633.1|	248.4	2e-64	PREDICTED: uncharacterized protein LOC100251435 [Vitis vinifera]
CL11057.Contig1_Houttuynia_cordata	gi|225430514|ref|XP_002285565.1|	173.7	2e-42	PREDICTED: enhancer of rudimentary homolog [Vitis vinifera]
CL11058.Contig1_Houttuynia_cordata	gi|225430169|ref|XP_002284801.1|	386	4e-106	PREDICTED: probable protein phosphatase 2C 22 [Vitis vinifera] >gi|296081972|emb|CBI20977.3| unnamed protein product [Vitis vinifera]
CL1106.Contig1_Houttuynia_cordata	gi|225428691|ref|XP_002284953.1|	610.1	2e-173	PREDICTED: probable N-acetyl-gamma-glutamyl-phosphate reductase, chloroplastic [Vitis vinifera] >gi|297741338|emb|CBI32469.3| unnamed protein product [Vitis vinifera]
CL1106.Contig2_Houttuynia_cordata	gi|225428691|ref|XP_002284953.1|	610.1	2e-173	PREDICTED: probable N-acetyl-gamma-glutamyl-phosphate reductase, chloroplastic [Vitis vinifera] >gi|297741338|emb|CBI32469.3| unnamed protein product [Vitis vinifera]
CL1106.Contig3_Houttuynia_cordata	gi|225428691|ref|XP_002284953.1|	520.4	2e-146	PREDICTED: probable N-acetyl-gamma-glutamyl-phosphate reductase, chloroplastic [Vitis vinifera] >gi|297741338|emb|CBI32469.3| unnamed protein product [Vitis vinifera]
CL1106.Contig4_Houttuynia_cordata	gi|225428691|ref|XP_002284953.1|	520.4	2e-146	PREDICTED: probable N-acetyl-gamma-glutamyl-phosphate reductase, chloroplastic [Vitis vinifera] >gi|297741338|emb|CBI32469.3| unnamed protein product [Vitis vinifera]
CL1106.Contig5_Houttuynia_cordata	gi|225428691|ref|XP_002284953.1|	195.7	6e-49	PREDICTED: probable N-acetyl-gamma-glutamyl-phosphate reductase, chloroplastic [Vitis vinifera] >gi|297741338|emb|CBI32469.3| unnamed protein product [Vitis vinifera]
CL1106.Contig6_Houttuynia_cordata	gi|225428691|ref|XP_002284953.1|	195.7	5e-49	PREDICTED: probable N-acetyl-gamma-glutamyl-phosphate reductase, chloroplastic [Vitis vinifera] >gi|297741338|emb|CBI32469.3| unnamed protein product [Vitis vinifera]
CL11061.Contig2_Houttuynia_cordata	gi|224118424|ref|XP_002317815.1|	396.4	5e-109	predicted protein [Populus trichocarpa] >gi|222858488|gb|EEE96035.1| predicted protein [Populus trichocarpa]
CL11062.Contig1_Houttuynia_cordata	gi|356545959|ref|XP_003541400.1|	303.5	4e-81	PREDICTED: transcription factor ASG4-like [Glycine max]
CL11062.Contig2_Houttuynia_cordata	gi|356545959|ref|XP_003541400.1|	293.5	3e-78	PREDICTED: transcription factor ASG4-like [Glycine max]
CL11063.Contig1_Houttuynia_cordata	gi|255545432|ref|XP_002513776.1|	193.4	3e-48	conserved hypothetical protein [Ricinus communis] >gi|223546862|gb|EEF48359.1| conserved hypothetical protein [Ricinus communis]
CL11063.Contig2_Houttuynia_cordata	gi|255545432|ref|XP_002513776.1|	193.4	2e-48	conserved hypothetical protein [Ricinus communis] >gi|223546862|gb|EEF48359.1| conserved hypothetical protein [Ricinus communis]
CL11063.Contig3_Houttuynia_cordata	gi|255545432|ref|XP_002513776.1|	193.4	2e-48	conserved hypothetical protein [Ricinus communis] >gi|223546862|gb|EEF48359.1| conserved hypothetical protein [Ricinus communis]
CL11064.Contig1_Houttuynia_cordata	gi|255556786|ref|XP_002519426.1|	469.5	4e-131	o-methyltransferase, putative [Ricinus communis] >gi|223541289|gb|EEF42840.1| o-methyltransferase, putative [Ricinus communis]
CL11064.Contig2_Houttuynia_cordata	gi|255556786|ref|XP_002519426.1|	304.3	2e-81	o-methyltransferase, putative [Ricinus communis] >gi|223541289|gb|EEF42840.1| o-methyltransferase, putative [Ricinus communis]
CL11065.Contig1_Houttuynia_cordata	gi|218156192|dbj|BAH03328.1|	151.8	1e-35	chloroplast protein 12 [Fagus crenata]
CL11065.Contig2_Houttuynia_cordata	gi|218156192|dbj|BAH03328.1|	152.1	7e-36	chloroplast protein 12 [Fagus crenata]
CL11066.Contig1_Houttuynia_cordata	gi|224071021|ref|XP_002303333.1|	100.9	1e-20	predicted protein [Populus trichocarpa] >gi|222840765|gb|EEE78312.1| predicted protein [Populus trichocarpa]
CL11066.Contig2_Houttuynia_cordata	gi|225441973|ref|XP_002271118.1|	250.4	2e-65	PREDICTED: pumilio homolog 23-like [Vitis vinifera]
CL11067.Contig1_Houttuynia_cordata	gi|224071259|ref|XP_002303383.1|	458	1e-127	predicted protein [Populus trichocarpa] >gi|118489325|gb|ABK96467.1| unknown [Populus trichocarpa x Populus deltoides] >gi|222840815|gb|EEE78362.1| predicted protein [Populus trichocarpa]
CL11067.Contig2_Houttuynia_cordata	gi|255567977|ref|XP_002524966.1|	434.5	1e-120	sigma factor sigb regulation protein rsbq, putative [Ricinus communis] >gi|223535801|gb|EEF37463.1| sigma factor sigb regulation protein rsbq, putative [Ricinus communis]
CL11068.Contig1_Houttuynia_cordata	gi|114217393|dbj|BAF31232.1|	280	1e-73	beta-D-galactosidase [Persea americana]
CL11070.Contig1_Houttuynia_cordata	gi|416681|sp|P32980.1|ATPD_TOBAC	302.8	8e-81	RecName: Full=ATP synthase delta chain, chloroplastic; AltName: Full=F-ATPase delta chain; Flags: Precursor >gi|19787|emb|CAA45153.1| chloroplast ATP synthase (delta subunit) [Nicotiana tabacum]
CL11070.Contig2_Houttuynia_cordata	gi|416681|sp|P32980.1|ATPD_TOBAC	302.8	8e-81	RecName: Full=ATP synthase delta chain, chloroplastic; AltName: Full=F-ATPase delta chain; Flags: Precursor >gi|19787|emb|CAA45153.1| chloroplast ATP synthase (delta subunit) [Nicotiana tabacum]
CL11070.Contig3_Houttuynia_cordata	gi|416681|sp|P32980.1|ATPD_TOBAC	302.8	7e-81	RecName: Full=ATP synthase delta chain, chloroplastic; AltName: Full=F-ATPase delta chain; Flags: Precursor >gi|19787|emb|CAA45153.1| chloroplast ATP synthase (delta subunit) [Nicotiana tabacum]
CL11072.Contig1_Houttuynia_cordata	gi|255570505|ref|XP_002526210.1|	493	5e-138	RNA polymerase II ctd phosphatase, putative [Ricinus communis] >gi|223534449|gb|EEF36151.1| RNA polymerase II ctd phosphatase, putative [Ricinus communis]
CL11072.Contig2_Houttuynia_cordata	gi|255570505|ref|XP_002526210.1|	451.4	1e-125	RNA polymerase II ctd phosphatase, putative [Ricinus communis] >gi|223534449|gb|EEF36151.1| RNA polymerase II ctd phosphatase, putative [Ricinus communis]
CL11073.Contig1_Houttuynia_cordata	gi|147861933|emb|CAN78769.1|	1145.2	0	hypothetical protein VITISV_024248 [Vitis vinifera]
CL11073.Contig2_Houttuynia_cordata	gi|357510987|ref|XP_003625782.1|	572	1e-161	Xylem serine proteinase [Medicago truncatula] >gi|355500797|gb|AES82000.1| Xylem serine proteinase [Medicago truncatula]
CL11073.Contig4_Houttuynia_cordata	gi|255540727|ref|XP_002511428.1|	208.4	9e-53	trehalose-6-phosphate synthase, putative [Ricinus communis] >gi|223550543|gb|EEF52030.1| trehalose-6-phosphate synthase, putative [Ricinus communis]
CL11074.Contig1_Houttuynia_cordata	gi|225441953|ref|XP_002263152.1|	357.8	1e-97	PREDICTED: protein STRUBBELIG-RECEPTOR FAMILY 6-like isoform 2 [Vitis vinifera]
CL11074.Contig2_Houttuynia_cordata	gi|225441953|ref|XP_002263152.1|	312	8e-84	PREDICTED: protein STRUBBELIG-RECEPTOR FAMILY 6-like isoform 2 [Vitis vinifera]
CL11074.Contig3_Houttuynia_cordata	gi|297742917|emb|CBI35784.3|	931.8	0	unnamed protein product [Vitis vinifera]
CL11074.Contig4_Houttuynia_cordata	gi|297742917|emb|CBI35784.3|	977.6	0	unnamed protein product [Vitis vinifera]
CL11075.Contig1_Houttuynia_cordata	gi|297734917|emb|CBI17151.3|	51.2	4e-06	unnamed protein product [Vitis vinifera]
CL11075.Contig2_Houttuynia_cordata	gi|297734917|emb|CBI17151.3|	380.9	1e-104	unnamed protein product [Vitis vinifera]
CL11075.Contig3_Houttuynia_cordata	gi|297734917|emb|CBI17151.3|	51.2	7e-06	unnamed protein product [Vitis vinifera]
CL11076.Contig1_Houttuynia_cordata	gi|224134244|ref|XP_002327791.1|	352.4	1e-95	predicted protein [Populus trichocarpa] >gi|222836876|gb|EEE75269.1| predicted protein [Populus trichocarpa]
CL11076.Contig2_Houttuynia_cordata	gi|224134244|ref|XP_002327791.1|	352.4	1e-95	predicted protein [Populus trichocarpa] >gi|222836876|gb|EEE75269.1| predicted protein [Populus trichocarpa]
CL11076.Contig3_Houttuynia_cordata	gi|255561074|ref|XP_002521549.1|	93.6	8e-19	conserved hypothetical protein [Ricinus communis] >gi|223539227|gb|EEF40820.1| conserved hypothetical protein [Ricinus communis]
CL11078.Contig1_Houttuynia_cordata	gi|225465845|ref|XP_002264860.1|	52	2e-06	PREDICTED: uncharacterized protein LOC100244671 [Vitis vinifera]
CL11079.Contig1_Houttuynia_cordata	gi|359472765|ref|XP_002276004.2|	1488.8	0	PREDICTED: copper-transporting ATPase RAN1-like [Vitis vinifera] >gi|147778109|emb|CAN69730.1| hypothetical protein VITISV_011925 [Vitis vinifera]
CL11079.Contig2_Houttuynia_cordata	gi|224137820|ref|XP_002326448.1|	104.8	3e-22	heavy metal ATPase [Populus trichocarpa] >gi|222833770|gb|EEE72247.1| heavy metal ATPase [Populus trichocarpa]
CL11081.Contig1_Houttuynia_cordata	gi|225442801|ref|XP_002285266.1|	243.8	2e-63	PREDICTED: probable histone H2A variant 3 [Vitis vinifera] >gi|147787162|emb|CAN64650.1| hypothetical protein VITISV_002812 [Vitis vinifera] >gi|297743375|emb|CBI36242.3| unnamed protein product [Vitis vinifera]
CL11083.Contig1_Houttuynia_cordata	gi|296085002|emb|CBI28417.3|	64.7	4e-10	unnamed protein product [Vitis vinifera]
CL11085.Contig1_Houttuynia_cordata	gi|224138122|ref|XP_002322735.1|	57.8	5e-08	tubulin gamma complex-associated protein [Populus trichocarpa] >gi|222867365|gb|EEF04496.1| tubulin gamma complex-associated protein [Populus trichocarpa]
CL11086.Contig1_Houttuynia_cordata	gi|225441914|ref|XP_002278785.1|	487.6	2e-136	PREDICTED: DNA helicase INO80-like [Vitis vinifera]
CL11086.Contig2_Houttuynia_cordata	gi|225441914|ref|XP_002278785.1|	715.3	0	PREDICTED: DNA helicase INO80-like [Vitis vinifera]
CL11086.Contig3_Houttuynia_cordata	gi|225441914|ref|XP_002278785.1|	172.6	9e-42	PREDICTED: DNA helicase INO80-like [Vitis vinifera]
CL11087.Contig1_Houttuynia_cordata	gi|359474911|ref|XP_002275329.2|	209.9	6e-53	PREDICTED: uncharacterized protein LOC100250389 [Vitis vinifera]
CL1109.Contig1_Houttuynia_cordata	gi|224076269|ref|XP_002304917.1|	208.8	6e-53	predicted protein [Populus trichocarpa] >gi|222847881|gb|EEE85428.1| predicted protein [Populus trichocarpa]
CL1109.Contig2_Houttuynia_cordata	gi|224076269|ref|XP_002304917.1|	208.8	8e-53	predicted protein [Populus trichocarpa] >gi|222847881|gb|EEE85428.1| predicted protein [Populus trichocarpa]
CL1109.Contig3_Houttuynia_cordata	gi|224076269|ref|XP_002304917.1|	167.5	9e-41	predicted protein [Populus trichocarpa] >gi|222847881|gb|EEE85428.1| predicted protein [Populus trichocarpa]
CL11091.Contig1_Houttuynia_cordata	gi|296084530|emb|CBI25551.3|	322.8	5e-87	unnamed protein product [Vitis vinifera]
CL11091.Contig2_Houttuynia_cordata	gi|224142543|ref|XP_002324615.1|	229.6	2e-59	predicted protein [Populus trichocarpa] >gi|222866049|gb|EEF03180.1| predicted protein [Populus trichocarpa]
CL11092.Contig1_Houttuynia_cordata	gi|31580855|dbj|BAC77532.1|	460.7	1e-128	plasma membrane H+-ATPase [Sesbania rostrata]
CL11092.Contig2_Houttuynia_cordata	gi|31580855|dbj|BAC77532.1|	445.7	6e-124	plasma membrane H+-ATPase [Sesbania rostrata]
CL11094.Contig1_Houttuynia_cordata	gi|224102345|ref|XP_002312645.1|	287.3	2e-76	multidrug resistance protein ABC transporter family [Populus trichocarpa] >gi|222852465|gb|EEE90012.1| multidrug resistance protein ABC transporter family [Populus trichocarpa]
CL11094.Contig2_Houttuynia_cordata	gi|224102345|ref|XP_002312645.1|	371.3	6e-102	multidrug resistance protein ABC transporter family [Populus trichocarpa] >gi|222852465|gb|EEE90012.1| multidrug resistance protein ABC transporter family [Populus trichocarpa]
CL11096.Contig1_Houttuynia_cordata	gi|255541040|ref|XP_002511584.1|	737.6	0	serine/threonine protein kinase, putative [Ricinus communis] >gi|223548764|gb|EEF50253.1| serine/threonine protein kinase, putative [Ricinus communis]
CL11096.Contig2_Houttuynia_cordata	gi|255541040|ref|XP_002511584.1|	424.9	5e-118	serine/threonine protein kinase, putative [Ricinus communis] >gi|223548764|gb|EEF50253.1| serine/threonine protein kinase, putative [Ricinus communis]
CL11096.Contig3_Houttuynia_cordata	gi|297734615|emb|CBI16666.3|	211.8	2e-54	unnamed protein product [Vitis vinifera]
CL11097.Contig1_Houttuynia_cordata	gi|147860533|emb|CAN81877.1|	194.1	2e-48	hypothetical protein VITISV_034529 [Vitis vinifera]
CL11097.Contig2_Houttuynia_cordata	gi|359486503|ref|XP_003633451.1|	70.5	7e-12	PREDICTED: probable disease resistance protein RDL6/RF9-like [Vitis vinifera]
CL11098.Contig1_Houttuynia_cordata	gi|224112110|ref|XP_002316086.1|	1007.3	0	predicted protein [Populus trichocarpa] >gi|222865126|gb|EEF02257.1| predicted protein [Populus trichocarpa]
CL11098.Contig2_Houttuynia_cordata	gi|224112110|ref|XP_002316086.1|	1007.3	0	predicted protein [Populus trichocarpa] >gi|222865126|gb|EEF02257.1| predicted protein [Populus trichocarpa]
CL111.Contig1_Houttuynia_cordata	gi|356562367|ref|XP_003549443.1|	86.7	5e-16	PREDICTED: uncharacterized protein LOC100820117 [Glycine max]
CL1110.Contig1_Houttuynia_cordata	gi|255537735|ref|XP_002509934.1|	55.1	1e-06	transcription factor, putative [Ricinus communis] >gi|223549833|gb|EEF51321.1| transcription factor, putative [Ricinus communis]
CL1110.Contig2_Houttuynia_cordata	gi|255537735|ref|XP_002509934.1|	55.8	7e-07	transcription factor, putative [Ricinus communis] >gi|223549833|gb|EEF51321.1| transcription factor, putative [Ricinus communis]
CL11102.Contig1_Houttuynia_cordata	gi|225437465|ref|XP_002273574.1|	529.6	5e-149	PREDICTED: mitochondrial nicotinamide adenine dinucleotide transporter 1 isoform 1 [Vitis vinifera] >gi|297743935|emb|CBI36905.3| unnamed protein product [Vitis vinifera]
CL11102.Contig2_Houttuynia_cordata	gi|225437465|ref|XP_002273574.1|	526.9	3e-148	PREDICTED: mitochondrial nicotinamide adenine dinucleotide transporter 1 isoform 1 [Vitis vinifera] >gi|297743935|emb|CBI36905.3| unnamed protein product [Vitis vinifera]
CL11107.Contig1_Houttuynia_cordata	gi|388514725|gb|AFK45424.1|	133.3	4e-30	unknown [Medicago truncatula]
CL11108.Contig1_Houttuynia_cordata	gi|385880839|gb|AFI98399.1|	234.2	3e-60	heat shock transcription factor A2 [Vitis vinifera]
CL11108.Contig2_Houttuynia_cordata	gi|385880839|gb|AFI98399.1|	235.7	1e-60	heat shock transcription factor A2 [Vitis vinifera]
CL11108.Contig3_Houttuynia_cordata	gi|385880839|gb|AFI98399.1|	386.3	7e-106	heat shock transcription factor A2 [Vitis vinifera]
CL1111.Contig1_Houttuynia_cordata	gi|115450405|ref|NP_001048803.1|	50.8	6e-06	Os03g0123200 [Oryza sativa Japonica Group] >gi|108705923|gb|ABF93718.1| RNA recognition motif family protein, expressed [Oryza sativa Japonica Group] >gi|113547274|dbj|BAF10717.1| Os03g0123200 [Oryza sativa Japonica Group]
CL11110.Contig1_Houttuynia_cordata	gi|317106771|dbj|BAJ53263.1|	283.9	4e-75	JMS10C05.6 [Jatropha curcas]
CL11112.Contig2_Houttuynia_cordata	gi|297739684|emb|CBI29866.3|	277.7	4e-73	unnamed protein product [Vitis vinifera]
CL11112.Contig3_Houttuynia_cordata	gi|297739684|emb|CBI29866.3|	270.8	4e-71	unnamed protein product [Vitis vinifera]
CL11113.Contig1_Houttuynia_cordata	gi|359486369|ref|XP_002273875.2|	257.7	3e-68	PREDICTED: laccase-12-like [Vitis vinifera] >gi|297736547|emb|CBI25418.3| unnamed protein product [Vitis vinifera]
CL11113.Contig2_Houttuynia_cordata	gi|359486369|ref|XP_002273875.2|	394.8	5e-109	PREDICTED: laccase-12-like [Vitis vinifera] >gi|297736547|emb|CBI25418.3| unnamed protein product [Vitis vinifera]
CL11114.Contig1_Houttuynia_cordata	gi|341958558|sp|B9HTL5.1|CSPLC_POPTR	194.5	2e-48	RecName: Full=CASP-like protein POPTRDRAFT_833824
CL11114.Contig2_Houttuynia_cordata	gi|341958558|sp|B9HTL5.1|CSPLC_POPTR	169.1	9e-41	RecName: Full=CASP-like protein POPTRDRAFT_833824
CL1112.Contig1_Houttuynia_cordata	gi|147799468|emb|CAN70606.1|	501.1	2e-140	hypothetical protein VITISV_040196 [Vitis vinifera]
CL1112.Contig2_Houttuynia_cordata	gi|147799468|emb|CAN70606.1|	506.5	5e-142	hypothetical protein VITISV_040196 [Vitis vinifera]
CL11120.Contig1_Houttuynia_cordata	gi|255577151|ref|XP_002529459.1|	467.6	1e-130	Cell differentiation protein rcd1, putative [Ricinus communis] >gi|223531075|gb|EEF32925.1| Cell differentiation protein rcd1, putative [Ricinus communis]
CL11121.Contig1_Houttuynia_cordata	gi|388458919|gb|AFK31314.1|	189.5	4e-47	acyl carrier protein [Camellia oleifera]
CL11123.Contig1_Houttuynia_cordata	gi|224105185|ref|XP_002313719.1|	689.1	0	predicted protein [Populus trichocarpa] >gi|222850127|gb|EEE87674.1| predicted protein [Populus trichocarpa]
CL11125.Contig1_Houttuynia_cordata	gi|225435852|ref|XP_002265253.1|	75.1	5e-12	PREDICTED: pentatricopeptide repeat-containing protein At3g57430, chloroplastic-like [Vitis vinifera]
CL11125.Contig2_Houttuynia_cordata	gi|225435852|ref|XP_002265253.1|	75.1	5e-12	PREDICTED: pentatricopeptide repeat-containing protein At3g57430, chloroplastic-like [Vitis vinifera]
CL11126.Contig1_Houttuynia_cordata	gi|225450055|ref|XP_002276894.1|	579.3	4e-164	PREDICTED: uncharacterized protein LOC100258445 [Vitis vinifera]
CL11126.Contig2_Houttuynia_cordata	gi|255553512|ref|XP_002517797.1|	412.5	3e-114	conserved hypothetical protein [Ricinus communis] >gi|223543069|gb|EEF44604.1| conserved hypothetical protein [Ricinus communis]
CL11127.Contig1_Houttuynia_cordata	gi|20138131|sp|Q9FPQ6.1|GP1_CHLRE	23.1	4e-07	RecName: Full=Vegetative cell wall protein gp1; AltName: Full=Hydroxyproline-rich glycoprotein 1; Flags: Precursor >gi|12018147|gb|AAG45420.1|AF309494_1 vegetative cell wall protein gp1 [Chlamydomonas reinhardtii]
CL11128.Contig1_Houttuynia_cordata	gi|296086486|emb|CBI32075.3|	355.1	6e-97	unnamed protein product [Vitis vinifera]
CL11128.Contig2_Houttuynia_cordata	gi|296086486|emb|CBI32075.3|	335.9	4e-91	unnamed protein product [Vitis vinifera]
CL11129.Contig1_Houttuynia_cordata	gi|225424341|ref|XP_002284855.1|	266.9	5e-70	PREDICTED: protein TIFY 6B isoform 1 [Vitis vinifera]
CL1113.Contig1_Houttuynia_cordata	gi|255569841|ref|XP_002525884.1|	370.9	9e-102	Triose phosphate/phosphate translocator, non-green plastid, chloroplast precursor, putative [Ricinus communis] >gi|223534798|gb|EEF36488.1| Triose phosphate/phosphate translocator, non-green plastid, chloroplast precursor, putative [Ricinus communis]
CL1113.Contig2_Houttuynia_cordata	gi|255569841|ref|XP_002525884.1|	263.1	1e-69	Triose phosphate/phosphate translocator, non-green plastid, chloroplast precursor, putative [Ricinus communis] >gi|223534798|gb|EEF36488.1| Triose phosphate/phosphate translocator, non-green plastid, chloroplast precursor, putative [Ricinus communis]
CL1113.Contig3_Houttuynia_cordata	gi|358349238|ref|XP_003638646.1|	119.8	1e-26	Solute carrier family 35 member C2 [Medicago truncatula] >gi|355504581|gb|AES85784.1| Solute carrier family 35 member C2 [Medicago truncatula]
CL11130.Contig1_Houttuynia_cordata	gi|356524032|ref|XP_003530637.1|	224.6	1e-57	PREDICTED: F-box/kelch-repeat protein At1g23390-like [Glycine max]
CL11130.Contig2_Houttuynia_cordata	gi|356524032|ref|XP_003530637.1|	221.5	1e-56	PREDICTED: F-box/kelch-repeat protein At1g23390-like [Glycine max]
CL11131.Contig1_Houttuynia_cordata	gi|224145814|ref|XP_002325774.1|	111.3	4e-24	predicted protein [Populus trichocarpa] >gi|222862649|gb|EEF00156.1| predicted protein [Populus trichocarpa]
CL11131.Contig2_Houttuynia_cordata	gi|224145814|ref|XP_002325774.1|	111.3	3e-24	predicted protein [Populus trichocarpa] >gi|222862649|gb|EEF00156.1| predicted protein [Populus trichocarpa]
CL11133.Contig1_Houttuynia_cordata	gi|24461867|gb|AAN62354.1|AF506028_23	415.2	9e-115	CTV.22 [Citrus trifoliata]
CL11135.Contig1_Houttuynia_cordata	gi|297746094|emb|CBI16150.3|	368.2	9e-101	unnamed protein product [Vitis vinifera]
CL11135.Contig2_Houttuynia_cordata	gi|255585822|ref|XP_002533589.1|	65.1	3e-10	conserved hypothetical protein [Ricinus communis] >gi|223526533|gb|EEF28794.1| conserved hypothetical protein [Ricinus communis]
CL11136.Contig1_Houttuynia_cordata	gi|296084574|emb|CBI25595.3|	295.4	6e-79	unnamed protein product [Vitis vinifera]
CL11136.Contig2_Houttuynia_cordata	gi|296084574|emb|CBI25595.3|	251.1	7e-66	unnamed protein product [Vitis vinifera]
CL11139.Contig1_Houttuynia_cordata	gi|225430908|ref|XP_002276691.1|	557.4	1e-157	PREDICTED: putative RNA-binding protein Luc7-like 2 [Vitis vinifera] >gi|297735244|emb|CBI17606.3| unnamed protein product [Vitis vinifera]
CL11139.Contig2_Houttuynia_cordata	gi|225430908|ref|XP_002276691.1|	674.1	0	PREDICTED: putative RNA-binding protein Luc7-like 2 [Vitis vinifera] >gi|297735244|emb|CBI17606.3| unnamed protein product [Vitis vinifera]
CL11139.Contig3_Houttuynia_cordata	gi|225430908|ref|XP_002276691.1|	55.5	5e-151	PREDICTED: putative RNA-binding protein Luc7-like 2 [Vitis vinifera] >gi|297735244|emb|CBI17606.3| unnamed protein product [Vitis vinifera]
CL1114.Contig1_Houttuynia_cordata	gi|255570639|ref|XP_002526275.1|	443.4	1e-122	eukaryotic translation initiation factor 2c, putative [Ricinus communis] >gi|223534406|gb|EEF36112.1| eukaryotic translation initiation factor 2c, putative [Ricinus communis]
CL1114.Contig2_Houttuynia_cordata	gi|255570639|ref|XP_002526275.1|	1666	0	eukaryotic translation initiation factor 2c, putative [Ricinus communis] >gi|223534406|gb|EEF36112.1| eukaryotic translation initiation factor 2c, putative [Ricinus communis]
CL1114.Contig3_Houttuynia_cordata	gi|298676333|dbj|BAJ09698.1|	54.7	4e-07	ARGONAUTE 1 [Nicotiana tabacum]
CL11141.Contig1_Houttuynia_cordata	gi|255571400|ref|XP_002526648.1|	571.6	1e-161	Enoyl-CoA hydratase, mitochondrial precursor, putative [Ricinus communis] >gi|223534015|gb|EEF35736.1| Enoyl-CoA hydratase, mitochondrial precursor, putative [Ricinus communis]
CL11141.Contig2_Houttuynia_cordata	gi|255571400|ref|XP_002526648.1|	571.6	1e-161	Enoyl-CoA hydratase, mitochondrial precursor, putative [Ricinus communis] >gi|223534015|gb|EEF35736.1| Enoyl-CoA hydratase, mitochondrial precursor, putative [Ricinus communis]
CL11141.Contig3_Houttuynia_cordata	gi|255571400|ref|XP_002526648.1|	571.6	1e-161	Enoyl-CoA hydratase, mitochondrial precursor, putative [Ricinus communis] >gi|223534015|gb|EEF35736.1| Enoyl-CoA hydratase, mitochondrial precursor, putative [Ricinus communis]
CL11141.Contig4_Houttuynia_cordata	gi|255571400|ref|XP_002526648.1|	571.6	1e-161	Enoyl-CoA hydratase, mitochondrial precursor, putative [Ricinus communis] >gi|223534015|gb|EEF35736.1| Enoyl-CoA hydratase, mitochondrial precursor, putative [Ricinus communis]
CL11141.Contig5_Houttuynia_cordata	gi|359485351|ref|XP_002279162.2|	151.8	1e-35	PREDICTED: 3-hydroxyisobutyryl-CoA hydrolase-like protein 5-like [Vitis vinifera]
CL11141.Contig6_Houttuynia_cordata	gi|359485351|ref|XP_002279162.2|	151.8	9e-36	PREDICTED: 3-hydroxyisobutyryl-CoA hydrolase-like protein 5-like [Vitis vinifera]
CL11142.Contig1_Houttuynia_cordata	gi|255540665|ref|XP_002511397.1|	295.4	1e-78	conserved hypothetical protein [Ricinus communis] >gi|223550512|gb|EEF51999.1| conserved hypothetical protein [Ricinus communis]
CL11142.Contig2_Houttuynia_cordata	gi|255540665|ref|XP_002511397.1|	295.4	1e-78	conserved hypothetical protein [Ricinus communis] >gi|223550512|gb|EEF51999.1| conserved hypothetical protein [Ricinus communis]
CL11143.Contig1_Houttuynia_cordata	gi|357113529|ref|XP_003558555.1|	53.1	1e-06	PREDICTED: sigma factor sigB regulation protein rsbQ-like [Brachypodium distachyon]
CL11143.Contig2_Houttuynia_cordata	gi|255538072|ref|XP_002510101.1|	426.4	5e-118	sigma factor sigb regulation protein rsbq, putative [Ricinus communis] >gi|223550802|gb|EEF52288.1| sigma factor sigb regulation protein rsbq, putative [Ricinus communis]
CL11146.Contig1_Houttuynia_cordata	gi|225452179|ref|XP_002265120.1|	324.3	1e-87	PREDICTED: uncharacterized protein LOC100267906 [Vitis vinifera] >gi|296090259|emb|CBI40078.3| unnamed protein product [Vitis vinifera]
CL11148.Contig1_Houttuynia_cordata	gi|225461355|ref|XP_002284644.1|	519.2	7e-146	PREDICTED: uncharacterized protein LOC100253839 [Vitis vinifera]
CL11148.Contig2_Houttuynia_cordata	gi|225461355|ref|XP_002284644.1|	519.2	6e-146	PREDICTED: uncharacterized protein LOC100253839 [Vitis vinifera]
CL11150.Contig1_Houttuynia_cordata	gi|224122142|ref|XP_002330551.1|	77.4	6e-14	predicted protein [Populus trichocarpa] >gi|222872109|gb|EEF09240.1| predicted protein [Populus trichocarpa]
CL11151.Contig1_Houttuynia_cordata	gi|225439576|ref|XP_002265215.1|	67.8	2e-10	PREDICTED: F-box/LRR-repeat protein 3 [Vitis vinifera] >gi|297735597|emb|CBI18091.3| unnamed protein product [Vitis vinifera]
CL11151.Contig2_Houttuynia_cordata	gi|224140535|ref|XP_002323638.1|	87	7e-16	predicted protein [Populus trichocarpa] >gi|222868268|gb|EEF05399.1| predicted protein [Populus trichocarpa]
CL11152.Contig1_Houttuynia_cordata	gi|147770319|emb|CAN73645.1|	203.8	1e-51	hypothetical protein VITISV_025570 [Vitis vinifera]
CL11152.Contig2_Houttuynia_cordata	gi|356574601|ref|XP_003555434.1|	214.9	2e-55	PREDICTED: para-aminobenzoate synthase-like [Glycine max]
CL11154.Contig1_Houttuynia_cordata	gi|225429299|ref|XP_002269988.1|	213.4	6e-54	PREDICTED: transcription factor bHLH113-like [Vitis vinifera]
CL11154.Contig2_Houttuynia_cordata	gi|225429299|ref|XP_002269988.1|	219.9	6e-56	PREDICTED: transcription factor bHLH113-like [Vitis vinifera]
CL11154.Contig3_Houttuynia_cordata	gi|225429299|ref|XP_002269988.1|	75.9	6e-50	PREDICTED: transcription factor bHLH113-like [Vitis vinifera]
CL11155.Contig1_Houttuynia_cordata	gi|1087073|gb|AAB34987.1|	103.6	8e-22	calmodulin-binding heat-shock protein [Nicotiana tabacum]
CL11156.Contig1_Houttuynia_cordata	gi|359487451|ref|XP_003633596.1|	55.5	2e-07	PREDICTED: uncharacterized protein LOC100852544 [Vitis vinifera] >gi|297741209|emb|CBI32160.3| unnamed protein product [Vitis vinifera]
CL11159.Contig1_Houttuynia_cordata	gi|225448952|ref|XP_002268818.1|	195.3	3e-49	PREDICTED: probable pectate lyase 12 [Vitis vinifera] >gi|296085972|emb|CBI31413.3| unnamed protein product [Vitis vinifera]
CL11159.Contig2_Houttuynia_cordata	gi|315272010|gb|ADU02586.1|	196.1	1e-49	pectate lyase-like protein 1 [Vitis vinifera]
CL11160.Contig1_Houttuynia_cordata	gi|224111066|ref|XP_002315735.1|	340.5	2e-92	predicted protein [Populus trichocarpa] >gi|222864775|gb|EEF01906.1| predicted protein [Populus trichocarpa]
CL11162.Contig1_Houttuynia_cordata	gi|359472756|ref|XP_002276261.2|	534.6	8e-151	PREDICTED: potassium transporter 11-like [Vitis vinifera] >gi|147778418|emb|CAN60810.1| hypothetical protein VITISV_036657 [Vitis vinifera]
CL11163.Contig1_Houttuynia_cordata	gi|302141822|emb|CBI19025.3|	94.4	2e-18	unnamed protein product [Vitis vinifera]
CL11165.Contig1_Houttuynia_cordata	gi|255546185|ref|XP_002514152.1|	86.3	1e-16	Grave disease carrier protein, putative [Ricinus communis] >gi|223546608|gb|EEF48106.1| Grave disease carrier protein, putative [Ricinus communis]
CL11167.Contig1_Houttuynia_cordata	gi|255544776|ref|XP_002513449.1|	223	3e-57	ETHYLENE-INSENSITIVE3 protein, putative [Ricinus communis] >gi|223547357|gb|EEF48852.1| ETHYLENE-INSENSITIVE3 protein, putative [Ricinus communis]
CL11167.Contig2_Houttuynia_cordata	gi|225435538|ref|XP_002285571.1|	221.9	7e-57	PREDICTED: ETHYLENE INSENSITIVE 3-like 3 protein-like [Vitis vinifera]
CL11173.Contig1_Houttuynia_cordata	gi|359474508|ref|XP_003631483.1|	506.9	2e-142	PREDICTED: MORN repeat-containing protein 1-like [Vitis vinifera]
CL11175.Contig1_Houttuynia_cordata	gi|159487004|ref|XP_001701526.1|	55.5	2e-07	glyoxal or galactose oxidase [Chlamydomonas reinhardtii] >gi|158271587|gb|EDO97403.1| glyoxal or galactose oxidase [Chlamydomonas reinhardtii]
CL11175.Contig2_Houttuynia_cordata	gi|384251011|gb|EIE24489.1|	59.3	1e-08	hypothetical protein COCSUDRAFT_61919 [Coccomyxa subellipsoidea C-169]
CL11176.Contig1_Houttuynia_cordata	gi|297745817|emb|CBI15873.3|	282.3	7e-75	unnamed protein product [Vitis vinifera]
CL11176.Contig2_Houttuynia_cordata	gi|297745817|emb|CBI15873.3|	171	1e-41	unnamed protein product [Vitis vinifera]
CL11177.Contig1_Houttuynia_cordata	gi|225450009|ref|XP_002274472.1|	485.7	5e-136	PREDICTED: uncharacterized protein LOC100255131 [Vitis vinifera]
CL11177.Contig2_Houttuynia_cordata	gi|225450009|ref|XP_002274472.1|	487.3	1e-136	PREDICTED: uncharacterized protein LOC100255131 [Vitis vinifera]
CL11178.Contig2_Houttuynia_cordata	gi|359491950|ref|XP_003634345.1|	144.4	4e-34	PREDICTED: cirhin-like [Vitis vinifera]
CL11179.Contig1_Houttuynia_cordata	gi|225446775|ref|XP_002283048.1|	403.7	2e-111	PREDICTED: oxygen-evolving enhancer protein 2, chloroplastic [Vitis vinifera] >gi|147787750|emb|CAN60827.1| hypothetical protein VITISV_001116 [Vitis vinifera]
CL1118.Contig1_Houttuynia_cordata	gi|30689454|ref|NP_850646.1|	72	3e-12	uncharacterized protein [Arabidopsis thaliana] >gi|28416777|gb|AAO42919.1| At3g29034 [Arabidopsis thaliana] >gi|332644005|gb|AEE77526.1| uncharacterized protein [Arabidopsis thaliana]
CL11180.Contig1_Houttuynia_cordata	gi|34558674|gb|AAQ75079.1|	201.8	5e-51	mannose-binding lectin ZAA precursor [Zantedeschia aethiopica] >gi|50841433|gb|AAT84079.1| mannose-binding lectin precursor [Zantedeschia aethiopica]
CL11182.Contig2_Houttuynia_cordata	gi|297741049|emb|CBI31361.3|	212.2	3e-54	unnamed protein product [Vitis vinifera]
CL11183.Contig1_Houttuynia_cordata	gi|359473702|ref|XP_002266643.2|	136.3	1e-31	PREDICTED: uncharacterized protein LOC100254469 isoform 1 [Vitis vinifera] >gi|359473704|ref|XP_003631349.1| PREDICTED: uncharacterized protein LOC100254469 isoform 2 [Vitis vinifera]
CL11183.Contig2_Houttuynia_cordata	gi|224107669|ref|XP_002314555.1|	73.9	7e-13	predicted protein [Populus trichocarpa] >gi|222863595|gb|EEF00726.1| predicted protein [Populus trichocarpa]
CL11184.Contig1_Houttuynia_cordata	gi|359486247|ref|XP_002269518.2|	447.6	1e-124	PREDICTED: survival of motor neuron-related-splicing factor 30-like [Vitis vinifera]
CL11184.Contig2_Houttuynia_cordata	gi|359486247|ref|XP_002269518.2|	448.4	8e-125	PREDICTED: survival of motor neuron-related-splicing factor 30-like [Vitis vinifera]
CL11184.Contig3_Houttuynia_cordata	gi|359486247|ref|XP_002269518.2|	348.2	6e-95	PREDICTED: survival of motor neuron-related-splicing factor 30-like [Vitis vinifera]
CL11185.Contig2_Houttuynia_cordata	gi|225447113|ref|XP_002273905.1|	429.9	4e-119	PREDICTED: UBA and UBX domain-containing protein At4g15410-like [Vitis vinifera]
CL11185.Contig3_Houttuynia_cordata	gi|225447113|ref|XP_002273905.1|	430.6	2e-119	PREDICTED: UBA and UBX domain-containing protein At4g15410-like [Vitis vinifera]
CL11188.Contig1_Houttuynia_cordata	gi|225470934|ref|XP_002265230.1|	382.5	1e-104	PREDICTED: uncharacterized protein LOC100260339 [Vitis vinifera]
CL11189.Contig1_Houttuynia_cordata	gi|225446693|ref|XP_002282107.1|	1228	0	PREDICTED: ATP-dependent zinc metalloprotease FTSH 2, chloroplastic-like [Vitis vinifera]
CL11189.Contig2_Houttuynia_cordata	gi|225446693|ref|XP_002282107.1|	1228	0	PREDICTED: ATP-dependent zinc metalloprotease FTSH 2, chloroplastic-like [Vitis vinifera]
CL11190.Contig1_Houttuynia_cordata	gi|297735650|emb|CBI18144.3|	55.1	1e-06	unnamed protein product [Vitis vinifera]
CL11191.Contig1_Houttuynia_cordata	gi|356569859|ref|XP_003553112.1|	144.1	1e-33	PREDICTED: uncharacterized protein C16orf61 homolog [Glycine max]
CL11191.Contig2_Houttuynia_cordata	gi|356569859|ref|XP_003553112.1|	144.1	1e-33	PREDICTED: uncharacterized protein C16orf61 homolog [Glycine max]
CL11191.Contig3_Houttuynia_cordata	gi|356569859|ref|XP_003553112.1|	144.1	8e-34	PREDICTED: uncharacterized protein C16orf61 homolog [Glycine max]
CL11191.Contig4_Houttuynia_cordata	gi|356569859|ref|XP_003553112.1|	144.1	7e-34	PREDICTED: uncharacterized protein C16orf61 homolog [Glycine max]
CL11193.Contig1_Houttuynia_cordata	gi|224138018|ref|XP_002322709.1|	885.9	0	calcium dependent protein kinase 7 [Populus trichocarpa] >gi|222867339|gb|EEF04470.1| calcium dependent protein kinase 7 [Populus trichocarpa]
CL11193.Contig2_Houttuynia_cordata	gi|359481709|ref|XP_002283549.2|	261.5	7e-69	PREDICTED: calcium-dependent protein kinase 32-like isoform 1 [Vitis vinifera]
CL11194.Contig1_Houttuynia_cordata	gi|359491935|ref|XP_002274003.2|	248.8	1e-65	PREDICTED: uncharacterized protein LOC100259801 [Vitis vinifera]
CL11194.Contig2_Houttuynia_cordata	gi|359491935|ref|XP_002274003.2|	183	1e-45	PREDICTED: uncharacterized protein LOC100259801 [Vitis vinifera]
CL11195.Contig1_Houttuynia_cordata	gi|359492067|ref|XP_002282310.2|	359.4	3e-98	PREDICTED: uncharacterized protein LOC100266128 [Vitis vinifera] >gi|302142367|emb|CBI19570.3| unnamed protein product [Vitis vinifera]
CL11196.Contig1_Houttuynia_cordata	gi|225452690|ref|XP_002282375.1|	51.2	4e-06	PREDICTED: probable RNA 3&apos;-terminal phosphate cyclase-like protein [Vitis vinifera] >gi|296087784|emb|CBI35040.3| unnamed protein product [Vitis vinifera]
CL11196.Contig2_Houttuynia_cordata	gi|225452690|ref|XP_002282375.1|	51.2	4e-06	PREDICTED: probable RNA 3&apos;-terminal phosphate cyclase-like protein [Vitis vinifera] >gi|296087784|emb|CBI35040.3| unnamed protein product [Vitis vinifera]
CL11199.Contig2_Houttuynia_cordata	gi|297812843|ref|XP_002874305.1|	76.3	1e-13	hypothetical protein ARALYDRAFT_910696 [Arabidopsis lyrata subsp. lyrata] >gi|297320142|gb|EFH50564.1| hypothetical protein ARALYDRAFT_910696 [Arabidopsis lyrata subsp. lyrata]
CL11199.Contig3_Houttuynia_cordata	gi|356507846|ref|XP_003522674.1|	334.7	1e-90	PREDICTED: cation transport regulator-like protein 2-like [Glycine max]
CL11199.Contig4_Houttuynia_cordata	gi|255574161|ref|XP_002527996.1|	141.7	6e-33	Cation transport protein chaC, putative [Ricinus communis] >gi|223532622|gb|EEF34408.1| Cation transport protein chaC, putative [Ricinus communis]
CL11199.Contig5_Houttuynia_cordata	gi|296081797|emb|CBI20802.3|	126.7	1e-28	unnamed protein product [Vitis vinifera]
CL112.Contig10_Houttuynia_cordata	gi|294463128|gb|ADE77101.1|	237.3	3e-61	unknown [Picea sitchensis]
CL112.Contig1_Houttuynia_cordata	gi|294463128|gb|ADE77101.1|	242.3	1e-62	unknown [Picea sitchensis]
CL112.Contig2_Houttuynia_cordata	gi|294463128|gb|ADE77101.1|	242.3	1e-62	unknown [Picea sitchensis]
CL112.Contig3_Houttuynia_cordata	gi|294463128|gb|ADE77101.1|	242.3	1e-62	unknown [Picea sitchensis]
CL112.Contig4_Houttuynia_cordata	gi|294463128|gb|ADE77101.1|	242.3	1e-62	unknown [Picea sitchensis]
CL112.Contig5_Houttuynia_cordata	gi|294463128|gb|ADE77101.1|	242.3	1e-62	unknown [Picea sitchensis]
CL112.Contig6_Houttuynia_cordata	gi|294463128|gb|ADE77101.1|	242.3	1e-62	unknown [Picea sitchensis]
CL112.Contig7_Houttuynia_cordata	gi|294463128|gb|ADE77101.1|	242.3	1e-62	unknown [Picea sitchensis]
CL112.Contig8_Houttuynia_cordata	gi|294463128|gb|ADE77101.1|	242.3	1e-62	unknown [Picea sitchensis]
CL112.Contig9_Houttuynia_cordata	gi|294463128|gb|ADE77101.1|	242.3	1e-62	unknown [Picea sitchensis]
CL1120.Contig1_Houttuynia_cordata	gi|356556843|ref|XP_003546730.1|	394.8	1e-108	PREDICTED: annexin D3-like [Glycine max]
CL1120.Contig2_Houttuynia_cordata	gi|255544039|ref|XP_002513082.1|	369	5e-101	annexin, putative [Ricinus communis] >gi|223548093|gb|EEF49585.1| annexin, putative [Ricinus communis]
CL11201.Contig1_Houttuynia_cordata	gi|225455177|ref|XP_002270121.1|	643.3	0	PREDICTED: uncharacterized calcium-binding protein At1g02270 [Vitis vinifera] >gi|302144002|emb|CBI23107.3| unnamed protein product [Vitis vinifera]
CL11201.Contig2_Houttuynia_cordata	gi|255548127|ref|XP_002515120.1|	264.6	1e-69	carbon catabolite repressor protein, putative [Ricinus communis] >gi|223545600|gb|EEF47104.1| carbon catabolite repressor protein, putative [Ricinus communis]
CL11202.Contig1_Houttuynia_cordata	gi|225466103|ref|XP_002266334.1|	518.9	7e-146	PREDICTED: E3 ubiquitin protein ligase RIN2 [Vitis vinifera] >gi|296084203|emb|CBI24591.3| unnamed protein product [Vitis vinifera]
CL11202.Contig2_Houttuynia_cordata	gi|225466103|ref|XP_002266334.1|	373.6	2e-102	PREDICTED: E3 ubiquitin protein ligase RIN2 [Vitis vinifera] >gi|296084203|emb|CBI24591.3| unnamed protein product [Vitis vinifera]
CL11204.Contig1_Houttuynia_cordata	gi|225426485|ref|XP_002277144.1|	1256.5	0	PREDICTED: nuclear pore complex protein Nup98-Nup96-like isoform 1 [Vitis vinifera]
CL11204.Contig2_Houttuynia_cordata	gi|225426485|ref|XP_002277144.1|	1261.1	0	PREDICTED: nuclear pore complex protein Nup98-Nup96-like isoform 1 [Vitis vinifera]
CL11204.Contig3_Houttuynia_cordata	gi|225426485|ref|XP_002277144.1|	167.9	3e-40	PREDICTED: nuclear pore complex protein Nup98-Nup96-like isoform 1 [Vitis vinifera]
CL11204.Contig4_Houttuynia_cordata	gi|225426485|ref|XP_002277144.1|	157.9	3e-37	PREDICTED: nuclear pore complex protein Nup98-Nup96-like isoform 1 [Vitis vinifera]
CL11205.Contig1_Houttuynia_cordata	gi|356501908|ref|XP_003519765.1|	253.1	2e-66	PREDICTED: uncharacterized protein LOC100807667 [Glycine max]
CL11209.Contig1_Houttuynia_cordata	gi|296083948|emb|CBI24336.3|	58.2	2e-29	unnamed protein product [Vitis vinifera]
CL11209.Contig2_Houttuynia_cordata	gi|296083948|emb|CBI24336.3|	142.9	1e-33	unnamed protein product [Vitis vinifera]
CL1121.Contig1_Houttuynia_cordata	gi|147861248|emb|CAN79321.1|	91.3	4e-18	hypothetical protein VITISV_018984 [Vitis vinifera]
CL1121.Contig2_Houttuynia_cordata	gi|147861248|emb|CAN79321.1|	1516.1	0	hypothetical protein VITISV_018984 [Vitis vinifera]
CL11210.Contig1_Houttuynia_cordata	gi|297741494|emb|CBI32626.3|	504.6	8e-142	unnamed protein product [Vitis vinifera]
CL11210.Contig2_Houttuynia_cordata	gi|224138590|ref|XP_002322852.1|	132.1	2e-30	predicted protein [Populus trichocarpa] >gi|222867482|gb|EEF04613.1| predicted protein [Populus trichocarpa]
CL11212.Contig1_Houttuynia_cordata	gi|356563455|ref|XP_003549978.1|	323.2	3e-87	PREDICTED: uncharacterized protein LOC100527047 [Glycine max]
CL11212.Contig2_Houttuynia_cordata	gi|297742118|emb|CBI33905.3|	390.2	1e-107	unnamed protein product [Vitis vinifera]
CL11213.Contig2_Houttuynia_cordata	gi|359477838|ref|XP_002283031.2|	63.2	1e-08	PREDICTED: probable leucine-rich repeat receptor-like protein kinase At2g33170-like [Vitis vinifera]
CL11216.Contig1_Houttuynia_cordata	gi|359489590|ref|XP_002264585.2|	110.9	5e-24	PREDICTED: calcium-transporting ATPase, endoplasmic reticulum-type-like [Vitis vinifera]
CL11216.Contig2_Houttuynia_cordata	gi|359489590|ref|XP_002264585.2|	109.8	1e-23	PREDICTED: calcium-transporting ATPase, endoplasmic reticulum-type-like [Vitis vinifera]
CL11221.Contig1_Houttuynia_cordata	gi|242094646|ref|XP_002437813.1|	412.9	2e-114	hypothetical protein SORBIDRAFT_10g003060 [Sorghum bicolor] >gi|241916036|gb|EER89180.1| hypothetical protein SORBIDRAFT_10g003060 [Sorghum bicolor]
CL11223.Contig1_Houttuynia_cordata	gi|357455099|ref|XP_003597830.1|	83.6	9e-16	Epoxide hydrolase [Medicago truncatula] >gi|355486878|gb|AES68081.1| Epoxide hydrolase [Medicago truncatula]
CL11227.Contig1_Houttuynia_cordata	gi|326509615|dbj|BAJ87023.1|	246.9	3e-64	predicted protein [Hordeum vulgare subsp. vulgare] >gi|326512918|dbj|BAK03366.1| predicted protein [Hordeum vulgare subsp. vulgare]
CL11228.Contig1_Houttuynia_cordata	gi|359496815|ref|XP_002273641.2|	255.4	5e-67	PREDICTED: DEAD-box ATP-dependent RNA helicase 16, partial [Vitis vinifera]
CL11229.Contig1_Houttuynia_cordata	gi|296085640|emb|CBI29439.3|	354	2e-96	unnamed protein product [Vitis vinifera]
CL1123.Contig1_Houttuynia_cordata	gi|225446006|ref|XP_002268218.1|	299.3	9e-80	PREDICTED: nifU-like protein 3, chloroplastic [Vitis vinifera] >gi|297735420|emb|CBI17860.3| unnamed protein product [Vitis vinifera]
CL1123.Contig2_Houttuynia_cordata	gi|225446006|ref|XP_002268218.1|	299.3	5e-80	PREDICTED: nifU-like protein 3, chloroplastic [Vitis vinifera] >gi|297735420|emb|CBI17860.3| unnamed protein product [Vitis vinifera]
CL1123.Contig3_Houttuynia_cordata	gi|255582605|ref|XP_002532084.1|	79.7	2e-14	Nitrogen fixation protein nifU, putative [Ricinus communis] >gi|223528244|gb|EEF30298.1| Nitrogen fixation protein nifU, putative [Ricinus communis]
CL1123.Contig4_Houttuynia_cordata	gi|255582605|ref|XP_002532084.1|	79.7	1e-14	Nitrogen fixation protein nifU, putative [Ricinus communis] >gi|223528244|gb|EEF30298.1| Nitrogen fixation protein nifU, putative [Ricinus communis]
CL1123.Contig5_Houttuynia_cordata	gi|255582605|ref|XP_002532084.1|	79.7	1e-14	Nitrogen fixation protein nifU, putative [Ricinus communis] >gi|223528244|gb|EEF30298.1| Nitrogen fixation protein nifU, putative [Ricinus communis]
CL11230.Contig1_Houttuynia_cordata	gi|357150055|ref|XP_003575325.1|	363.6	4e-99	PREDICTED: protein FAR1-RELATED SEQUENCE 6-like [Brachypodium distachyon]
CL11230.Contig2_Houttuynia_cordata	gi|222616421|gb|EEE52553.1|	209.1	2e-53	hypothetical protein OsJ_34801 [Oryza sativa Japonica Group]
CL11232.Contig1_Houttuynia_cordata	gi|226491898|ref|NP_001146292.1|	155.6	1e-37	uncharacterized protein LOC100279867 [Zea mays] >gi|195646842|gb|ACG42889.1| L-aspartate oxidase 1 [Zea mays]
CL11233.Contig1_Houttuynia_cordata	gi|255557423|ref|XP_002519742.1|	204.1	3e-51	conserved hypothetical protein [Ricinus communis] >gi|223541159|gb|EEF42715.1| conserved hypothetical protein [Ricinus communis]
CL11233.Contig2_Houttuynia_cordata	gi|359483606|ref|XP_002271969.2|	532.3	1e-149	PREDICTED: uncharacterized protein LOC100245196 [Vitis vinifera]
CL11237.Contig1_Houttuynia_cordata	gi|359493366|ref|XP_002278301.2|	559.3	2e-158	PREDICTED: uncharacterized protein LOC100265490 [Vitis vinifera] >gi|296089410|emb|CBI39229.3| unnamed protein product [Vitis vinifera]
CL11238.Contig1_Houttuynia_cordata	gi|225465868|ref|XP_002266400.1|	1232.6	0	PREDICTED: beta-galactosidase isoform 1 [Vitis vinifera] >gi|296090332|emb|CBI40151.3| unnamed protein product [Vitis vinifera]
CL11238.Contig2_Houttuynia_cordata	gi|225465868|ref|XP_002266400.1|	1160.6	0	PREDICTED: beta-galactosidase isoform 1 [Vitis vinifera] >gi|296090332|emb|CBI40151.3| unnamed protein product [Vitis vinifera]
CL11238.Contig3_Houttuynia_cordata	gi|255543993|ref|XP_002513059.1|	53.1	1e-06	beta-galactosidase, putative [Ricinus communis] >gi|223548070|gb|EEF49562.1| beta-galactosidase, putative [Ricinus communis]
CL11240.Contig1_Houttuynia_cordata	gi|359484508|ref|XP_002282779.2|	845.5	0	PREDICTED: xaa-Pro dipeptidase-like [Vitis vinifera] >gi|297738698|emb|CBI27943.3| unnamed protein product [Vitis vinifera]
CL11240.Contig2_Houttuynia_cordata	gi|359484508|ref|XP_002282779.2|	710.7	0	PREDICTED: xaa-Pro dipeptidase-like [Vitis vinifera] >gi|297738698|emb|CBI27943.3| unnamed protein product [Vitis vinifera]
CL11240.Contig3_Houttuynia_cordata	gi|359484508|ref|XP_002282779.2|	713	0	PREDICTED: xaa-Pro dipeptidase-like [Vitis vinifera] >gi|297738698|emb|CBI27943.3| unnamed protein product [Vitis vinifera]
CL11240.Contig4_Houttuynia_cordata	gi|359484508|ref|XP_002282779.2|	578.2	7e-164	PREDICTED: xaa-Pro dipeptidase-like [Vitis vinifera] >gi|297738698|emb|CBI27943.3| unnamed protein product [Vitis vinifera]
CL11242.Contig1_Houttuynia_cordata	gi|357451937|ref|XP_003596245.1|	132.9	3e-30	Receptor-like protein kinase [Medicago truncatula] >gi|355485293|gb|AES66496.1| Receptor-like protein kinase [Medicago truncatula]
CL11242.Contig2_Houttuynia_cordata	gi|224080095|ref|XP_002306015.1|	124	5e-28	predicted protein [Populus trichocarpa] >gi|222848979|gb|EEE86526.1| predicted protein [Populus trichocarpa]
CL11244.Contig1_Houttuynia_cordata	gi|225441825|ref|XP_002283993.1|	1082.4	0	PREDICTED: zinc-metallopeptidase, peroxisomal [Vitis vinifera] >gi|297739661|emb|CBI29843.3| unnamed protein product [Vitis vinifera]
CL11244.Contig2_Houttuynia_cordata	gi|225441825|ref|XP_002283993.1|	747.3	0	PREDICTED: zinc-metallopeptidase, peroxisomal [Vitis vinifera] >gi|297739661|emb|CBI29843.3| unnamed protein product [Vitis vinifera]
CL11244.Contig3_Houttuynia_cordata	gi|225441825|ref|XP_002283993.1|	141.7	8e-33	PREDICTED: zinc-metallopeptidase, peroxisomal [Vitis vinifera] >gi|297739661|emb|CBI29843.3| unnamed protein product [Vitis vinifera]
CL11245.Contig1_Houttuynia_cordata	gi|255586379|ref|XP_002533837.1|	923.3	0	Nodulation receptor kinase precursor, putative [Ricinus communis] >gi|223526229|gb|EEF28551.1| Nodulation receptor kinase precursor, putative [Ricinus communis]
CL11245.Contig2_Houttuynia_cordata	gi|255586379|ref|XP_002533837.1|	923.3	0	Nodulation receptor kinase precursor, putative [Ricinus communis] >gi|223526229|gb|EEF28551.1| Nodulation receptor kinase precursor, putative [Ricinus communis]
CL11248.Contig1_Houttuynia_cordata	gi|359494149|ref|XP_002277652.2|	89.7	2e-17	PREDICTED: UPF0505 protein C16orf62 homolog [Vitis vinifera]
CL1125.Contig1_Houttuynia_cordata	gi|74229679|gb|ABA00454.1|	268.5	6e-71	chloroplast Cu/ZnSOD [Gossypium hirsutum]
CL11251.Contig1_Houttuynia_cordata	gi|6523547|emb|CAB62280.1|	23.1	2e-06	hydroxyproline-rich glycoprotein DZ-HRGP [Volvox carteri f. nagariensis]
CL11251.Contig2_Houttuynia_cordata	gi|255080614|ref|XP_002503880.1|	23.5	7e-06	predicted protein [Micromonas sp. RCC299] >gi|226519147|gb|ACO65138.1| predicted protein [Micromonas sp. RCC299]
CL11252.Contig1_Houttuynia_cordata	gi|297746206|emb|CBI16262.3|	236.5	2e-61	unnamed protein product [Vitis vinifera]
CL11254.Contig1_Houttuynia_cordata	gi|359475276|ref|XP_003631631.1|	162.2	7e-39	PREDICTED: phosphatidylinositol 4-kinase alpha-like isoform 1 [Vitis vinifera]
CL11256.Contig2_Houttuynia_cordata	gi|225458850|ref|XP_002285355.1|	73.2	8e-12	PREDICTED: pollen-specific protein SF3 [Vitis vinifera] >gi|147785329|emb|CAN72849.1| hypothetical protein VITISV_013939 [Vitis vinifera] >gi|302142193|emb|CBI19396.3| unnamed protein product [Vitis vinifera]
CL11257.Contig1_Houttuynia_cordata	gi|357520857|ref|XP_003630717.1|	197.2	1e-49	tRNA A64-2&apos;-O-ribosylphosphate transferase [Medicago truncatula] >gi|355524739|gb|AET05193.1| tRNA A64-2&apos;-O-ribosylphosphate transferase [Medicago truncatula]
CL11257.Contig2_Houttuynia_cordata	gi|357520857|ref|XP_003630717.1|	128.6	2e-29	tRNA A64-2&apos;-O-ribosylphosphate transferase [Medicago truncatula] >gi|355524739|gb|AET05193.1| tRNA A64-2&apos;-O-ribosylphosphate transferase [Medicago truncatula]
CL11258.Contig1_Houttuynia_cordata	gi|255587934|ref|XP_002534445.1|	391	1e-107	Minor allergen Alt a, putative [Ricinus communis] >gi|223525276|gb|EEF27937.1| Minor allergen Alt a, putative [Ricinus communis]
CL11259.Contig1_Houttuynia_cordata	gi|356535619|ref|XP_003536342.1|	221.1	8e-57	PREDICTED: putative arsenical pump-driving ATPase-like [Glycine max]
CL11259.Contig2_Houttuynia_cordata	gi|356535619|ref|XP_003536342.1|	221.1	4e-57	PREDICTED: putative arsenical pump-driving ATPase-like [Glycine max]
CL11260.Contig1_Houttuynia_cordata	gi|225445998|ref|XP_002267263.1|	64.3	3e-09	PREDICTED: pentatricopeptide repeat-containing protein At2g18940 [Vitis vinifera] >gi|297735424|emb|CBI17864.3| unnamed protein product [Vitis vinifera]
CL11261.Contig1_Houttuynia_cordata	gi|242072750|ref|XP_002446311.1|	297.4	2e-79	hypothetical protein SORBIDRAFT_06g013980 [Sorghum bicolor] >gi|241937494|gb|EES10639.1| hypothetical protein SORBIDRAFT_06g013980 [Sorghum bicolor]
CL11261.Contig2_Houttuynia_cordata	gi|357167412|ref|XP_003581150.1|	71.6	3e-12	PREDICTED: hydroxysteroid 11-beta-dehydrogenase 1-like protein-like [Brachypodium distachyon]
CL11261.Contig3_Houttuynia_cordata	gi|296088701|emb|CBI38151.3|	184.1	1e-45	unnamed protein product [Vitis vinifera]
CL11263.Contig1_Houttuynia_cordata	gi|302398567|gb|ADL36578.1|	470.7	3e-131	ARF domain class transcription factor [Malus x domestica]
CL11264.Contig1_Houttuynia_cordata	gi|255545598|ref|XP_002513859.1|	244.6	4e-64	Aspartate aminotransferase, putative [Ricinus communis] >gi|223546945|gb|EEF48442.1| Aspartate aminotransferase, putative [Ricinus communis]
CL11264.Contig2_Houttuynia_cordata	gi|255587391|ref|XP_002534257.1|	148.3	2e-35	Aspartate aminotransferase, putative [Ricinus communis] >gi|223525633|gb|EEF28127.1| Aspartate aminotransferase, putative [Ricinus communis]
CL11266.Contig1_Houttuynia_cordata	gi|225424885|ref|XP_002269340.1|	694.1	0	PREDICTED: nitrate transporter 1.7 [Vitis vinifera] >gi|296086440|emb|CBI32029.3| unnamed protein product [Vitis vinifera]
CL11266.Contig2_Houttuynia_cordata	gi|255558256|ref|XP_002520155.1|	431.4	1e-119	nitrate transporter, putative [Ricinus communis] >gi|223540647|gb|EEF42210.1| nitrate transporter, putative [Ricinus communis]
CL11267.Contig1_Houttuynia_cordata	gi|225461391|ref|XP_002284809.1|	736.9	0	PREDICTED: probable E3 ubiquitin-protein ligase HERC2 [Vitis vinifera] >gi|302143037|emb|CBI20332.3| unnamed protein product [Vitis vinifera]
CL11268.Contig1_Houttuynia_cordata	gi|21592594|gb|AAM64543.1|	64.7	1e-09	unknown [Arabidopsis thaliana]
CL11269.Contig1_Houttuynia_cordata	gi|225436397|ref|XP_002272121.1|	600.5	2e-170	PREDICTED: aspartic proteinase-like protein 2 isoform 2 [Vitis vinifera]
CL11269.Contig2_Houttuynia_cordata	gi|224068901|ref|XP_002326227.1|	84.3	5e-16	predicted protein [Populus trichocarpa] >gi|222833420|gb|EEE71897.1| predicted protein [Populus trichocarpa]
CL1127.Contig1_Houttuynia_cordata	gi|359484279|ref|XP_003633091.1|	70.1	3e-11	PREDICTED: transcription factor TT2-like [Vitis vinifera]
CL11271.Contig1_Houttuynia_cordata	gi|299471834|emb|CBN77004.1|	53.9	8e-07	chromatin remodeling complex subunit [Ectocarpus siliculosus]
CL11274.Contig1_Houttuynia_cordata	gi|147814981|emb|CAN61366.1|	179.9	2e-44	hypothetical protein VITISV_020586 [Vitis vinifera]
CL11274.Contig2_Houttuynia_cordata	gi|147814981|emb|CAN61366.1|	188.7	1e-46	hypothetical protein VITISV_020586 [Vitis vinifera]
CL11274.Contig3_Houttuynia_cordata	gi|147814981|emb|CAN61366.1|	165.2	1e-39	hypothetical protein VITISV_020586 [Vitis vinifera]
CL11274.Contig4_Houttuynia_cordata	gi|147814981|emb|CAN61366.1|	188.7	6e-47	hypothetical protein VITISV_020586 [Vitis vinifera]
CL11274.Contig5_Houttuynia_cordata	gi|147814981|emb|CAN61366.1|	165.2	7e-40	hypothetical protein VITISV_020586 [Vitis vinifera]
CL11276.Contig1_Houttuynia_cordata	gi|242085410|ref|XP_002443130.1|	87	8e-17	hypothetical protein SORBIDRAFT_08g010620 [Sorghum bicolor] >gi|241943823|gb|EES16968.1| hypothetical protein SORBIDRAFT_08g010620 [Sorghum bicolor]
CL11276.Contig2_Houttuynia_cordata	gi|242085410|ref|XP_002443130.1|	166.4	2e-40	hypothetical protein SORBIDRAFT_08g010620 [Sorghum bicolor] >gi|241943823|gb|EES16968.1| hypothetical protein SORBIDRAFT_08g010620 [Sorghum bicolor]
CL11277.Contig1_Houttuynia_cordata	gi|1171999|sp|P45727.1|PALY_PERAE	349	3e-95	RecName: Full=Phenylalanine ammonia-lyase >gi|563243|gb|AAA51873.1| phenylalanine ammonia lyase [Persea americana]
CL11279.Contig1_Houttuynia_cordata	gi|307136393|gb|ADN34203.1|	103.6	8e-22	aquarius [Cucumis melo subsp. melo]
CL11279.Contig2_Houttuynia_cordata	gi|225426643|ref|XP_002273095.1|	366.3	3e-100	PREDICTED: zinc finger HIT domain-containing protein 2 [Vitis vinifera] >gi|297742416|emb|CBI34565.3| unnamed protein product [Vitis vinifera]
CL1128.Contig1_Houttuynia_cordata	gi|225427562|ref|XP_002266662.1|	315.1	1e-84	PREDICTED: uncharacterized protein LOC100242504 [Vitis vinifera] >gi|296085502|emb|CBI29234.3| unnamed protein product [Vitis vinifera]
CL1128.Contig2_Houttuynia_cordata	gi|225427562|ref|XP_002266662.1|	314.7	1e-84	PREDICTED: uncharacterized protein LOC100242504 [Vitis vinifera] >gi|296085502|emb|CBI29234.3| unnamed protein product [Vitis vinifera]
CL11281.Contig1_Houttuynia_cordata	gi|313586505|gb|ADR71263.1|	129.8	2e-29	60S ribosomal protein L13aA [Hevea brasiliensis]
CL11281.Contig2_Houttuynia_cordata	gi|313586505|gb|ADR71263.1|	129.8	1e-29	60S ribosomal protein L13aA [Hevea brasiliensis]
CL11282.Contig1_Houttuynia_cordata	gi|224108295|ref|XP_002314792.1|	284.3	1e-75	predicted protein [Populus trichocarpa] >gi|222863832|gb|EEF00963.1| predicted protein [Populus trichocarpa]
CL11282.Contig2_Houttuynia_cordata	gi|224108295|ref|XP_002314792.1|	291.6	1e-77	predicted protein [Populus trichocarpa] >gi|222863832|gb|EEF00963.1| predicted protein [Populus trichocarpa]
CL11284.Contig1_Houttuynia_cordata	gi|225460716|ref|XP_002271286.1|	651.4	0	PREDICTED: dihydrolipoyllysine-residue acetyltransferase component of pyruvate dehydrogenase complex, mitochondrial-like isoform 1 [Vitis vinifera]
CL11286.Contig1_Houttuynia_cordata	gi|225452950|ref|XP_002284243.1|	1605.9	0	PREDICTED: chaperone protein ClpB3, chloroplastic-like [Vitis vinifera]
CL11287.Contig1_Houttuynia_cordata	gi|151347473|gb|ABS01349.1|	266.9	1e-70	hypersensitive-induced response protein [Carica papaya]
CL11287.Contig2_Houttuynia_cordata	gi|151347473|gb|ABS01349.1|	266.9	1e-70	hypersensitive-induced response protein [Carica papaya]
CL11288.Contig1_Houttuynia_cordata	gi|303291416|ref|XP_003064993.1|	31.6	4e-10	predicted protein [Micromonas pusilla CCMP1545] >gi|226453529|gb|EEH50840.1| predicted protein [Micromonas pusilla CCMP1545]
CL11289.Contig1_Houttuynia_cordata	gi|356530245|ref|XP_003533693.1|	56.2	1e-07	PREDICTED: pentatricopeptide repeat-containing protein At2g35030, mitochondrial-like [Glycine max]
CL11289.Contig2_Houttuynia_cordata	gi|297736155|emb|CBI24193.3|	55.5	2e-07	unnamed protein product [Vitis vinifera]
CL1129.Contig1_Houttuynia_cordata	gi|297738932|emb|CBI28177.3|	424.9	8e-118	unnamed protein product [Vitis vinifera]
CL1129.Contig2_Houttuynia_cordata	gi|297738932|emb|CBI28177.3|	424.9	7e-118	unnamed protein product [Vitis vinifera]
CL11290.Contig1_Houttuynia_cordata	gi|359489475|ref|XP_002267721.2|	303.1	1e-81	PREDICTED: conserved oligomeric Golgi complex subunit 4-like [Vitis vinifera]
CL11290.Contig2_Houttuynia_cordata	gi|359489475|ref|XP_002267721.2|	120.9	4e-27	PREDICTED: conserved oligomeric Golgi complex subunit 4-like [Vitis vinifera]
CL11291.Contig1_Houttuynia_cordata	gi|62320570|dbj|BAD95190.1|	100.9	5e-21	hypothetical protein [Arabidopsis thaliana]
CL11291.Contig2_Houttuynia_cordata	gi|62320570|dbj|BAD95190.1|	115.5	2e-25	hypothetical protein [Arabidopsis thaliana]
CL11292.Contig1_Houttuynia_cordata	gi|359475878|ref|XP_002283293.2|	313.9	2e-84	PREDICTED: chorismate mutase, chloroplastic-like [Vitis vinifera] >gi|296082131|emb|CBI21136.3| unnamed protein product [Vitis vinifera]
CL11292.Contig2_Houttuynia_cordata	gi|359475878|ref|XP_002283293.2|	313.9	2e-84	PREDICTED: chorismate mutase, chloroplastic-like [Vitis vinifera] >gi|296082131|emb|CBI21136.3| unnamed protein product [Vitis vinifera]
CL11293.Contig1_Houttuynia_cordata	gi|224114804|ref|XP_002316861.1|	32.7	8e-77	predicted protein [Populus trichocarpa] >gi|222859926|gb|EEE97473.1| predicted protein [Populus trichocarpa]
CL11293.Contig2_Houttuynia_cordata	gi|224114804|ref|XP_002316861.1|	32.7	6e-77	predicted protein [Populus trichocarpa] >gi|222859926|gb|EEE97473.1| predicted protein [Populus trichocarpa]
CL11293.Contig3_Houttuynia_cordata	gi|184097733|gb|ACC66283.1|	127.5	5e-29	phosphoenolpyruvate carboxylase [Suaeda glauca]
CL11294.Contig1_Houttuynia_cordata	gi|147834075|emb|CAN68771.1|	139.8	7e-32	hypothetical protein VITISV_028714 [Vitis vinifera]
CL11294.Contig2_Houttuynia_cordata	gi|225425861|ref|XP_002266100.1|	171	3e-41	PREDICTED: uncharacterized protein LOC100244315 [Vitis vinifera] >gi|297738363|emb|CBI27564.3| unnamed protein product [Vitis vinifera]
CL11294.Contig3_Houttuynia_cordata	gi|224102329|ref|XP_002312640.1|	55.1	3e-07	predicted protein [Populus trichocarpa] >gi|222852460|gb|EEE90007.1| predicted protein [Populus trichocarpa]
CL11296.Contig1_Houttuynia_cordata	gi|255581549|ref|XP_002531580.1|	100.9	5e-21	ER glycerol-phosphate acyltransferase [Ricinus communis] >gi|223528810|gb|EEF30816.1| ER glycerol-phosphate acyltransferase [Ricinus communis]
CL11296.Contig2_Houttuynia_cordata	gi|224109490|ref|XP_002315213.1|	95.9	1e-19	predicted protein [Populus trichocarpa] >gi|222864253|gb|EEF01384.1| predicted protein [Populus trichocarpa]
CL11297.Contig1_Houttuynia_cordata	gi|356562587|ref|XP_003549551.1|	127.5	9e-29	PREDICTED: uncharacterized protein LOC100789625 [Glycine max]
CL11297.Contig2_Houttuynia_cordata	gi|388495524|gb|AFK35828.1|	113.6	8e-25	unknown [Medicago truncatula]
CL1130.Contig1_Houttuynia_cordata	gi|388515625|gb|AFK45874.1|	96.3	1e-19	unknown [Lotus japonicus]
CL11304.Contig1_Houttuynia_cordata	gi|388490758|gb|AFK33445.1|	397.9	1e-109	unknown [Lotus japonicus]
CL11304.Contig2_Houttuynia_cordata	gi|388490758|gb|AFK33445.1|	397.9	1e-109	unknown [Lotus japonicus]
CL11305.Contig1_Houttuynia_cordata	gi|359480238|ref|XP_002273855.2|	486.5	2e-136	PREDICTED: probable polygalacturonase-like [Vitis vinifera] >gi|297744085|emb|CBI37055.3| unnamed protein product [Vitis vinifera]
CL11305.Contig2_Houttuynia_cordata	gi|255589944|ref|XP_002535132.1|	324.3	7e-88	Polygalacturonase precursor, putative [Ricinus communis] >gi|223523955|gb|EEF27252.1| Polygalacturonase precursor, putative [Ricinus communis]
CL11306.Contig1_Houttuynia_cordata	gi|225449919|ref|XP_002268366.1|	311.2	1e-83	PREDICTED: uncharacterized protein LOC100261913 [Vitis vinifera] >gi|296081306|emb|CBI17750.3| unnamed protein product [Vitis vinifera]
CL11307.Contig1_Houttuynia_cordata	gi|356512776|ref|XP_003525092.1|	109.8	1e-23	PREDICTED: uncharacterized protein LOC100815419 [Glycine max]
CL11307.Contig2_Houttuynia_cordata	gi|356512776|ref|XP_003525092.1|	109.8	1e-23	PREDICTED: uncharacterized protein LOC100815419 [Glycine max]
CL11307.Contig3_Houttuynia_cordata	gi|356512776|ref|XP_003525092.1|	109.8	1e-23	PREDICTED: uncharacterized protein LOC100815419 [Glycine max]
CL11307.Contig4_Houttuynia_cordata	gi|356512776|ref|XP_003525092.1|	109.8	1e-23	PREDICTED: uncharacterized protein LOC100815419 [Glycine max]
CL1131.Contig1_Houttuynia_cordata	gi|225460668|ref|XP_002267914.1|	197.6	1e-49	PREDICTED: tubby-like F-box protein 8-like [Vitis vinifera]
CL1131.Contig2_Houttuynia_cordata	gi|225460668|ref|XP_002267914.1|	323.6	3e-87	PREDICTED: tubby-like F-box protein 8-like [Vitis vinifera]
CL11310.Contig1_Houttuynia_cordata	gi|225436305|ref|XP_002269994.1|	156.8	5e-37	PREDICTED: serine/threonine-protein kinase KIPK-like [Vitis vinifera]
CL11311.Contig1_Houttuynia_cordata	gi|388500130|gb|AFK38131.1|	187.6	2e-46	unknown [Lotus japonicus]
CL11312.Contig1_Houttuynia_cordata	gi|224103627|ref|XP_002313128.1|	681.8	0	predicted protein [Populus trichocarpa] >gi|222849536|gb|EEE87083.1| predicted protein [Populus trichocarpa]
CL11312.Contig2_Houttuynia_cordata	gi|359475354|ref|XP_002282447.2|	142.1	2e-33	PREDICTED: E3 ubiquitin-protein ligase MARCH6 [Vitis vinifera]
CL11312.Contig3_Houttuynia_cordata	gi|359475354|ref|XP_002282447.2|	1065.1	0	PREDICTED: E3 ubiquitin-protein ligase MARCH6 [Vitis vinifera]
CL11312.Contig4_Houttuynia_cordata	gi|356519725|ref|XP_003528520.1|	154.5	4e-37	PREDICTED: E3 ubiquitin-protein ligase MARCH6-like [Glycine max]
CL11314.Contig1_Houttuynia_cordata	gi|359478263|ref|XP_002276253.2|	217.6	8e-56	PREDICTED: uncharacterized protein LOC100254146 [Vitis vinifera]
CL11314.Contig2_Houttuynia_cordata	gi|147861398|emb|CAN83984.1|	90.1	9e-18	hypothetical protein VITISV_001099 [Vitis vinifera]
CL11315.Contig1_Houttuynia_cordata	gi|298205163|emb|CBI17222.3|	185.3	1e-45	unnamed protein product [Vitis vinifera]
CL11316.Contig1_Houttuynia_cordata	gi|359475871|ref|XP_002285449.2|	85.9	5e-74	PREDICTED: protein MEMO1-like [Vitis vinifera] >gi|296082111|emb|CBI21116.3| unnamed protein product [Vitis vinifera]
CL11317.Contig1_Houttuynia_cordata	gi|356519596|ref|XP_003528458.1|	414.1	2e-114	PREDICTED: uncharacterized protein LOC100812414 [Glycine max]
CL11317.Contig2_Houttuynia_cordata	gi|147837842|emb|CAN73797.1|	69.3	1e-11	hypothetical protein VITISV_018825 [Vitis vinifera]
CL11318.Contig1_Houttuynia_cordata	gi|225450269|ref|XP_002266990.1|	35.8	9e-15	PREDICTED: uncharacterized protein LOC100257965 [Vitis vinifera]
CL11319.Contig1_Houttuynia_cordata	gi|224120944|ref|XP_002318458.1|	397.9	1e-109	predicted protein [Populus trichocarpa] >gi|222859131|gb|EEE96678.1| predicted protein [Populus trichocarpa]
CL11319.Contig2_Houttuynia_cordata	gi|224120944|ref|XP_002318458.1|	397.9	1e-109	predicted protein [Populus trichocarpa] >gi|222859131|gb|EEE96678.1| predicted protein [Populus trichocarpa]
CL1132.Contig1_Houttuynia_cordata	gi|255578080|ref|XP_002529910.1|	82	2e-15	zinc finger protein, putative [Ricinus communis] >gi|223530587|gb|EEF32464.1| zinc finger protein, putative [Ricinus communis]
CL1132.Contig2_Houttuynia_cordata	gi|225460935|ref|XP_002277934.1|	341.7	7e-93	PREDICTED: GDSL esterase/lipase At5g55050 [Vitis vinifera] >gi|297737455|emb|CBI26656.3| unnamed protein product [Vitis vinifera]
CL11320.Contig2_Houttuynia_cordata	gi|359492986|ref|XP_002285586.2|	735.3	0	PREDICTED: uncharacterized protein LOC100253915 [Vitis vinifera]
CL11320.Contig3_Houttuynia_cordata	gi|359492986|ref|XP_002285586.2|	681	0	PREDICTED: uncharacterized protein LOC100253915 [Vitis vinifera]
CL11320.Contig4_Houttuynia_cordata	gi|255537858|ref|XP_002509994.1|	538.9	9e-152	protein binding protein, putative [Ricinus communis] >gi|223550695|gb|EEF52181.1| protein binding protein, putative [Ricinus communis]
CL11321.Contig1_Houttuynia_cordata	gi|255587629|ref|XP_002534335.1|	645.2	0	RNA binding protein, putative [Ricinus communis] >gi|223525472|gb|EEF28048.1| RNA binding protein, putative [Ricinus communis]
CL11321.Contig2_Houttuynia_cordata	gi|224129150|ref|XP_002320513.1|	142.1	9e-33	predicted protein [Populus trichocarpa] >gi|222861286|gb|EEE98828.1| predicted protein [Populus trichocarpa]
CL11322.Contig1_Houttuynia_cordata	gi|224055495|ref|XP_002298514.1|	1096.7	0	predicted protein [Populus trichocarpa] >gi|222845772|gb|EEE83319.1| predicted protein [Populus trichocarpa]
CL11322.Contig2_Houttuynia_cordata	gi|224055495|ref|XP_002298514.1|	1096.7	0	predicted protein [Populus trichocarpa] >gi|222845772|gb|EEE83319.1| predicted protein [Populus trichocarpa]
CL11322.Contig3_Houttuynia_cordata	gi|255557389|ref|XP_002519725.1|	166.4	5e-40	starch synthase, putative [Ricinus communis] >gi|223541142|gb|EEF42698.1| starch synthase, putative [Ricinus communis]
CL11322.Contig4_Houttuynia_cordata	gi|255557389|ref|XP_002519725.1|	166.4	5e-40	starch synthase, putative [Ricinus communis] >gi|223541142|gb|EEF42698.1| starch synthase, putative [Ricinus communis]
CL11322.Contig5_Houttuynia_cordata	gi|255557389|ref|XP_002519725.1|	166.4	5e-40	starch synthase, putative [Ricinus communis] >gi|223541142|gb|EEF42698.1| starch synthase, putative [Ricinus communis]
CL11322.Contig6_Houttuynia_cordata	gi|255557389|ref|XP_002519725.1|	166.4	5e-40	starch synthase, putative [Ricinus communis] >gi|223541142|gb|EEF42698.1| starch synthase, putative [Ricinus communis]
CL11323.Contig1_Houttuynia_cordata	gi|255548487|ref|XP_002515300.1|	1125.9	0	Beta-glucosidase, putative [Ricinus communis] >gi|223545780|gb|EEF47284.1| Beta-glucosidase, putative [Ricinus communis]
CL11325.Contig1_Houttuynia_cordata	gi|225436573|ref|XP_002274759.1|	112.5	8e-79	PREDICTED: hexokinase-3 [Vitis vinifera] >gi|297734960|emb|CBI17194.3| unnamed protein product [Vitis vinifera]
CL11325.Contig2_Houttuynia_cordata	gi|225436573|ref|XP_002274759.1|	73.9	5e-66	PREDICTED: hexokinase-3 [Vitis vinifera] >gi|297734960|emb|CBI17194.3| unnamed protein product [Vitis vinifera]
CL11325.Contig3_Houttuynia_cordata	gi|45387415|gb|AAS60198.1|	105.1	2e-22	hexokinase 6 [Nicotiana tabacum]
CL11326.Contig1_Houttuynia_cordata	gi|326518388|dbj|BAJ88223.1|	69.7	1e-11	predicted protein [Hordeum vulgare subsp. vulgare] >gi|326527735|dbj|BAK08142.1| predicted protein [Hordeum vulgare subsp. vulgare]
CL11326.Contig2_Houttuynia_cordata	gi|225455058|ref|XP_002263812.1|	822.4	0	PREDICTED: C-type lectin receptor-like tyrosine-protein kinase At1g52310-like [Vitis vinifera]
CL11327.Contig1_Houttuynia_cordata	gi|225445838|ref|XP_002277707.1|	115.9	1e-24	PREDICTED: uncharacterized protein LOC100267212 [Vitis vinifera] >gi|297743658|emb|CBI36541.3| unnamed protein product [Vitis vinifera]
CL11327.Contig2_Houttuynia_cordata	gi|225445838|ref|XP_002277707.1|	94.4	2e-18	PREDICTED: uncharacterized protein LOC100267212 [Vitis vinifera] >gi|297743658|emb|CBI36541.3| unnamed protein product [Vitis vinifera]
CL11329.Contig1_Houttuynia_cordata	gi|359474143|ref|XP_002280701.2|	323.2	0	PREDICTED: uncharacterized protein LOC100249628 [Vitis vinifera]
CL11329.Contig2_Houttuynia_cordata	gi|359474143|ref|XP_002280701.2|	323.2	0	PREDICTED: uncharacterized protein LOC100249628 [Vitis vinifera]
CL11329.Contig3_Houttuynia_cordata	gi|359474143|ref|XP_002280701.2|	323.2	0	PREDICTED: uncharacterized protein LOC100249628 [Vitis vinifera]
CL11329.Contig4_Houttuynia_cordata	gi|307136083|gb|ADN33931.1|	152.1	8e-36	serine/threonine protein kinase [Cucumis melo subsp. melo]
CL11329.Contig5_Houttuynia_cordata	gi|307136083|gb|ADN33931.1|	152.5	6e-36	serine/threonine protein kinase [Cucumis melo subsp. melo]
CL11329.Contig6_Houttuynia_cordata	gi|307136083|gb|ADN33931.1|	152.5	6e-36	serine/threonine protein kinase [Cucumis melo subsp. melo]
CL11330.Contig1_Houttuynia_cordata	gi|255561411|ref|XP_002521716.1|	89.7	1e-17	protein with unknown function [Ricinus communis] >gi|223539107|gb|EEF40703.1| protein with unknown function [Ricinus communis]
CL11330.Contig2_Houttuynia_cordata	gi|297833414|ref|XP_002884589.1|	62.8	1e-09	gdp dissociation inhibitor family protein [Arabidopsis lyrata subsp. lyrata] >gi|297330429|gb|EFH60848.1| gdp dissociation inhibitor family protein [Arabidopsis lyrata subsp. lyrata]
CL11332.Contig1_Houttuynia_cordata	gi|147833896|emb|CAN64337.1|	68.2	3e-11	hypothetical protein VITISV_014988 [Vitis vinifera]
CL11332.Contig2_Houttuynia_cordata	gi|147857520|emb|CAN83912.1|	50.4	8e-06	hypothetical protein VITISV_000582 [Vitis vinifera]
CL11333.Contig1_Houttuynia_cordata	gi|242065836|ref|XP_002454207.1|	56.2	8e-07	hypothetical protein SORBIDRAFT_04g026660 [Sorghum bicolor] >gi|241934038|gb|EES07183.1| hypothetical protein SORBIDRAFT_04g026660 [Sorghum bicolor]
CL11335.Contig1_Houttuynia_cordata	gi|359473405|ref|XP_003631297.1|	575.1	1e-162	PREDICTED: uncharacterized protein LOC100246722 [Vitis vinifera]
CL11335.Contig2_Houttuynia_cordata	gi|359473405|ref|XP_003631297.1|	439.9	2e-122	PREDICTED: uncharacterized protein LOC100246722 [Vitis vinifera]
CL11336.Contig1_Houttuynia_cordata	gi|195640768|gb|ACG39852.1|	185.3	2e-46	hypothetical protein [Zea mays]
CL11336.Contig2_Houttuynia_cordata	gi|225447745|ref|XP_002263201.1|	454.5	1e-126	PREDICTED: chlorophyll a-b binding protein CP24 10A, chloroplastic [Vitis vinifera] >gi|147804704|emb|CAN71620.1| hypothetical protein VITISV_015544 [Vitis vinifera]
CL11336.Contig3_Houttuynia_cordata	gi|225447745|ref|XP_002263201.1|	454.5	1e-126	PREDICTED: chlorophyll a-b binding protein CP24 10A, chloroplastic [Vitis vinifera] >gi|147804704|emb|CAN71620.1| hypothetical protein VITISV_015544 [Vitis vinifera]
CL11339.Contig1_Houttuynia_cordata	gi|169977306|emb|CAQ18900.1|	106.7	9e-23	DNA (cytosine-5) methyltransferase [Nicotiana sylvestris]
CL11339.Contig2_Houttuynia_cordata	gi|169977306|emb|CAQ18900.1|	125.6	2e-28	DNA (cytosine-5) methyltransferase [Nicotiana sylvestris]
CL11340.Contig1_Houttuynia_cordata	gi|225452482|ref|XP_002278739.1|	645.2	0	PREDICTED: serine/threonine-protein kinase HT1 [Vitis vinifera] >gi|296087680|emb|CBI34936.3| unnamed protein product [Vitis vinifera]
CL11340.Contig2_Houttuynia_cordata	gi|225457064|ref|XP_002283021.1|	655.6	0	PREDICTED: serine/threonine-protein kinase HT1-like [Vitis vinifera]
CL11340.Contig3_Houttuynia_cordata	gi|225457064|ref|XP_002283021.1|	655.6	0	PREDICTED: serine/threonine-protein kinase HT1-like [Vitis vinifera]
CL11342.Contig1_Houttuynia_cordata	gi|225441321|ref|XP_002274344.1|	158.3	2e-38	PREDICTED: pentatricopeptide repeat-containing protein At4g18750, chloroplastic-like [Vitis vinifera]
CL11343.Contig1_Houttuynia_cordata	gi|147819293|emb|CAN68960.1|	105.1	1e-21	hypothetical protein VITISV_019275 [Vitis vinifera]
CL11344.Contig1_Houttuynia_cordata	gi|224123424|ref|XP_002319075.1|	198	8e-50	predicted protein [Populus trichocarpa] >gi|222857451|gb|EEE94998.1| predicted protein [Populus trichocarpa]
CL11345.Contig1_Houttuynia_cordata	gi|147786897|emb|CAN73299.1|	337.8	1e-91	hypothetical protein VITISV_005183 [Vitis vinifera]
CL11346.Contig1_Houttuynia_cordata	gi|255541598|ref|XP_002511863.1|	379.8	2e-104	CRP, putative [Ricinus communis] >gi|223549043|gb|EEF50532.1| CRP, putative [Ricinus communis]
CL11346.Contig2_Houttuynia_cordata	gi|359489621|ref|XP_002274479.2|	378.3	8e-104	PREDICTED: uncharacterized protein LOC100263628 [Vitis vinifera]
CL11347.Contig2_Houttuynia_cordata	gi|365189136|emb|CCF23025.1|	893.3	0	auxin influx carrier protein [Mangifera indica] >gi|381280181|gb|AFG18185.1| auxin influx carrier component [Mangifera indica]
CL11347.Contig3_Houttuynia_cordata	gi|365189142|emb|CCF23028.1|	149.1	1e-35	auxin influx carrier protein [Mangifera indica] >gi|381280187|gb|AFG18188.1| auxin influx carrier component [Mangifera indica]
CL11348.Contig1_Houttuynia_cordata	gi|261264941|gb|ACX55829.1|	823.2	0	aspartic proteinase 1 [Castanea mollissima]
CL11348.Contig2_Houttuynia_cordata	gi|261264941|gb|ACX55829.1|	828.9	0	aspartic proteinase 1 [Castanea mollissima]
CL11348.Contig3_Houttuynia_cordata	gi|255578112|ref|XP_002529926.1|	795.4	0	Aspartic proteinase precursor, putative [Ricinus communis] >gi|223530603|gb|EEF32480.1| Aspartic proteinase precursor, putative [Ricinus communis]
CL11349.Contig1_Houttuynia_cordata	gi|17366954|sp|Q9LEL6.1|6OMT_COPJA	152.9	1e-36	RecName: Full=(RS)-norcoclaurine 6-O-methyltransferase; AltName: Full=S-adenosyl-L-methionine:norcoclaurine 6-O-methyltransferase; Short=6-OMT >gi|9711914|dbj|BAB08004.1| S-adenosyl-L-methionine:norcoclaurine 6-O-methyltransferase [Coptis japonica]
CL11349.Contig2_Houttuynia_cordata	gi|17366954|sp|Q9LEL6.1|6OMT_COPJA	456.1	3e-127	RecName: Full=(RS)-norcoclaurine 6-O-methyltransferase; AltName: Full=S-adenosyl-L-methionine:norcoclaurine 6-O-methyltransferase; Short=6-OMT >gi|9711914|dbj|BAB08004.1| S-adenosyl-L-methionine:norcoclaurine 6-O-methyltransferase [Coptis japonica]
CL11351.Contig1_Houttuynia_cordata	gi|296086019|emb|CBI31460.3|	135.2	2e-31	unnamed protein product [Vitis vinifera]
CL11351.Contig2_Houttuynia_cordata	gi|326504826|dbj|BAK06704.1|	65.1	3e-10	predicted protein [Hordeum vulgare subsp. vulgare] >gi|326533184|dbj|BAJ93564.1| predicted protein [Hordeum vulgare subsp. vulgare]
CL11352.Contig1_Houttuynia_cordata	gi|225456335|ref|XP_002280125.1|	538.9	5e-152	PREDICTED: uncharacterized protein LOC100249081 [Vitis vinifera] >gi|297734426|emb|CBI15673.3| unnamed protein product [Vitis vinifera]
CL11353.Contig1_Houttuynia_cordata	gi|317106767|dbj|BAJ53259.1|	1294.3	0	JMS10C05.2 [Jatropha curcas]
CL11353.Contig2_Houttuynia_cordata	gi|317106767|dbj|BAJ53259.1|	1047.7	0	JMS10C05.2 [Jatropha curcas]
CL11353.Contig3_Houttuynia_cordata	gi|7242785|emb|CAB77245.1|	137.1	1e-31	putative seed imbibition protein [Persea americana]
CL11354.Contig1_Houttuynia_cordata	gi|357142682|ref|XP_003572656.1|	250	1e-65	PREDICTED: GPI ethanolamine phosphate transferase 1-like [Brachypodium distachyon]
CL11357.Contig1_Houttuynia_cordata	gi|224090173|ref|XP_002308948.1|	165.2	2e-40	predicted protein [Populus trichocarpa] >gi|222854924|gb|EEE92471.1| predicted protein [Populus trichocarpa]
CL11357.Contig2_Houttuynia_cordata	gi|224090173|ref|XP_002308948.1|	204.9	2e-52	predicted protein [Populus trichocarpa] >gi|222854924|gb|EEE92471.1| predicted protein [Populus trichocarpa]
CL11358.Contig1_Houttuynia_cordata	gi|296082525|emb|CBI21530.3|	491.1	1e-137	unnamed protein product [Vitis vinifera]
CL11359.Contig1_Houttuynia_cordata	gi|225435207|ref|XP_002284871.1|	433.7	1e-120	PREDICTED: uncharacterized protein LOC100260311 isoform 1 [Vitis vinifera]
CL11359.Contig2_Houttuynia_cordata	gi|255570765|ref|XP_002526335.1|	138.3	3e-32	conserved hypothetical protein [Ricinus communis] >gi|223534294|gb|EEF36006.1| conserved hypothetical protein [Ricinus communis]
CL11362.Contig1_Houttuynia_cordata	gi|359486726|ref|XP_002276177.2|	708.8	0	PREDICTED: adenylosuccinate lyase-like [Vitis vinifera] >gi|296086100|emb|CBI31541.3| unnamed protein product [Vitis vinifera]
CL11362.Contig2_Houttuynia_cordata	gi|359486726|ref|XP_002276177.2|	708.8	0	PREDICTED: adenylosuccinate lyase-like [Vitis vinifera] >gi|296086100|emb|CBI31541.3| unnamed protein product [Vitis vinifera]
CL11365.Contig1_Houttuynia_cordata	gi|255544976|ref|XP_002513549.1|	224.6	6e-58	trithorax, putative [Ricinus communis] >gi|223547457|gb|EEF48952.1| trithorax, putative [Ricinus communis]
CL11366.Contig1_Houttuynia_cordata	gi|297738894|emb|CBI28139.3|	108.2	3e-23	unnamed protein product [Vitis vinifera]
CL11366.Contig2_Houttuynia_cordata	gi|297738894|emb|CBI28139.3|	108.2	3e-23	unnamed protein product [Vitis vinifera]
CL11367.Contig1_Houttuynia_cordata	gi|224106293|ref|XP_002314116.1|	314.7	1e-84	predicted protein [Populus trichocarpa] >gi|222850524|gb|EEE88071.1| predicted protein [Populus trichocarpa]
CL11368.Contig1_Houttuynia_cordata	gi|356520575|ref|XP_003528937.1|	64.3	5e-10	PREDICTED: arabinogalactan peptide 22-like [Glycine max]
CL11369.Contig1_Houttuynia_cordata	gi|296084122|emb|CBI24510.3|	693.3	0	unnamed protein product [Vitis vinifera]
CL11369.Contig2_Houttuynia_cordata	gi|296084122|emb|CBI24510.3|	197.6	4e-50	unnamed protein product [Vitis vinifera]
CL1137.Contig1_Houttuynia_cordata	gi|226532486|ref|NP_001148086.1|	332	1e-89	LOC100281694 [Zea mays] >gi|195615710|gb|ACG29685.1| RNA-binding protein AKIP1 [Zea mays]
CL11371.Contig1_Houttuynia_cordata	gi|31432318|gb|AAP53968.1|	157.9	3e-38	retrotransposon protein, putative, Ty1-copia subclass [Oryza sativa Japonica Group]
CL11372.Contig1_Houttuynia_cordata	gi|224063118|ref|XP_002301000.1|	193.7	2e-48	predicted protein [Populus trichocarpa] >gi|222842726|gb|EEE80273.1| predicted protein [Populus trichocarpa]
CL11374.Contig1_Houttuynia_cordata	gi|224081495|ref|XP_002306434.1|	57.4	4e-07	predicted protein [Populus trichocarpa] >gi|222855883|gb|EEE93430.1| predicted protein [Populus trichocarpa]
CL11374.Contig2_Houttuynia_cordata	gi|224081495|ref|XP_002306434.1|	57.4	7e-07	predicted protein [Populus trichocarpa] >gi|222855883|gb|EEE93430.1| predicted protein [Populus trichocarpa]
CL11376.Contig1_Houttuynia_cordata	gi|225434490|ref|XP_002275261.1|	291.6	1e-77	PREDICTED: gamma-interferon-inducible lysosomal thiol reductase isoform 1 [Vitis vinifera]
CL11377.Contig1_Houttuynia_cordata	gi|225453106|ref|XP_002270626.1|	433.3	3e-120	PREDICTED: methionyl-tRNA formyltransferase-like [Vitis vinifera]
CL11377.Contig2_Houttuynia_cordata	gi|225453106|ref|XP_002270626.1|	433.3	4e-120	PREDICTED: methionyl-tRNA formyltransferase-like [Vitis vinifera]
CL11377.Contig3_Houttuynia_cordata	gi|224069492|ref|XP_002302984.1|	485.3	9e-136	methionyl-trna formyltransferase [Populus trichocarpa] >gi|222844710|gb|EEE82257.1| methionyl-trna formyltransferase [Populus trichocarpa]
CL11377.Contig4_Houttuynia_cordata	gi|224069492|ref|XP_002302984.1|	485.3	1e-135	methionyl-trna formyltransferase [Populus trichocarpa] >gi|222844710|gb|EEE82257.1| methionyl-trna formyltransferase [Populus trichocarpa]
CL11378.Contig1_Houttuynia_cordata	gi|356556739|ref|XP_003546680.1|	89.7	1e-17	PREDICTED: SUN domain-containing protein 1-like [Glycine max]
CL11378.Contig2_Houttuynia_cordata	gi|225463743|ref|XP_002265646.1|	407.1	4e-112	PREDICTED: SUN domain-containing protein 3-like [Vitis vinifera]
CL11379.Contig1_Houttuynia_cordata	gi|255562753|ref|XP_002522382.1|	340.1	7e-92	conserved hypothetical protein [Ricinus communis] >gi|223538460|gb|EEF40066.1| conserved hypothetical protein [Ricinus communis]
CL1138.Contig1_Houttuynia_cordata	gi|224103617|ref|XP_002313124.1|	438.7	1e-121	predicted protein [Populus trichocarpa] >gi|118483121|gb|ABK93469.1| unknown [Populus trichocarpa] >gi|222849532|gb|EEE87079.1| predicted protein [Populus trichocarpa]
CL1138.Contig2_Houttuynia_cordata	gi|255555417|ref|XP_002518745.1|	83.6	8e-16	Spotted leaf protein, putative [Ricinus communis] >gi|223542126|gb|EEF43670.1| Spotted leaf protein, putative [Ricinus communis]
CL11380.Contig1_Houttuynia_cordata	gi|224073766|ref|XP_002304162.1|	217.2	2e-55	predicted protein [Populus trichocarpa] >gi|222841594|gb|EEE79141.1| predicted protein [Populus trichocarpa]
CL11380.Contig2_Houttuynia_cordata	gi|224073766|ref|XP_002304162.1|	57.8	2e-50	predicted protein [Populus trichocarpa] >gi|222841594|gb|EEE79141.1| predicted protein [Populus trichocarpa]
CL11382.Contig1_Houttuynia_cordata	gi|224365626|ref|YP_002608354.1|	48.1	1e-20	succinate dehydrogenase subunit 3 [Vitis vinifera] >gi|209954150|emb|CAQ77586.1| succinate dehydrogenase subunit 3 [Vitis vinifera] >gi|239764777|gb|ACS15245.1| succinate dehydrogenase subunit 3 [Vitis vinifera]
CL11382.Contig2_Houttuynia_cordata	gi|353526510|ref|YP_004927580.1|	63.5	9e-10	orf106a (mitochondrion) [Brassica carinata] >gi|335355041|gb|AEH43595.1| orf106a [Brassica carinata]
CL11383.Contig1_Houttuynia_cordata	gi|18394085|ref|NP_563941.1|	113.6	5e-24	ribonuclease T2 [Arabidopsis thaliana] >gi|5080798|gb|AAD39308.1|AC007576_31 Very similar to ribonucleases [Arabidopsis thaliana] >gi|332191003|gb|AEE29124.1| ribonuclease T2 [Arabidopsis thaliana]
CL11383.Contig2_Houttuynia_cordata	gi|18394085|ref|NP_563941.1|	124	2e-27	ribonuclease T2 [Arabidopsis thaliana] >gi|5080798|gb|AAD39308.1|AC007576_31 Very similar to ribonucleases [Arabidopsis thaliana] >gi|332191003|gb|AEE29124.1| ribonuclease T2 [Arabidopsis thaliana]
CL11385.Contig1_Houttuynia_cordata	gi|255552900|ref|XP_002517493.1|	151.8	1e-35	multidrug resistance protein 1, 2, putative [Ricinus communis] >gi|223543504|gb|EEF45035.1| multidrug resistance protein 1, 2, putative [Ricinus communis]
CL11385.Contig2_Houttuynia_cordata	gi|255552900|ref|XP_002517493.1|	100.9	1e-20	multidrug resistance protein 1, 2, putative [Ricinus communis] >gi|223543504|gb|EEF45035.1| multidrug resistance protein 1, 2, putative [Ricinus communis]
CL11386.Contig1_Houttuynia_cordata	gi|225432664|ref|XP_002278494.1|	189.5	8e-47	PREDICTED: uncharacterized protein LOC100259596 [Vitis vinifera]
CL11386.Contig2_Houttuynia_cordata	gi|224111168|ref|XP_002315769.1|	104.8	1e-21	predicted protein [Populus trichocarpa] >gi|222864809|gb|EEF01940.1| predicted protein [Populus trichocarpa]
CL11386.Contig3_Houttuynia_cordata	gi|225432664|ref|XP_002278494.1|	101.7	8e-21	PREDICTED: uncharacterized protein LOC100259596 [Vitis vinifera]
CL11386.Contig4_Houttuynia_cordata	gi|356534207|ref|XP_003535649.1|	95.1	3e-19	PREDICTED: uncharacterized protein LOC100779864 [Glycine max]
CL11387.Contig1_Houttuynia_cordata	gi|296086488|emb|CBI32077.3|	118.6	8e-110	unnamed protein product [Vitis vinifera]
CL11387.Contig2_Houttuynia_cordata	gi|357486269|ref|XP_003613422.1|	110.9	5e-24	MYND finger family protein [Medicago truncatula] >gi|355514757|gb|AES96380.1| MYND finger family protein [Medicago truncatula]
CL11388.Contig1_Houttuynia_cordata	gi|225453756|ref|XP_002270058.1|	240	2e-62	PREDICTED: RING-H2 finger protein ATL7 [Vitis vinifera] >gi|296089077|emb|CBI38780.3| unnamed protein product [Vitis vinifera]
CL11388.Contig2_Houttuynia_cordata	gi|255541456|ref|XP_002511792.1|	69.3	1e-11	ring finger protein, putative [Ricinus communis] >gi|223548972|gb|EEF50461.1| ring finger protein, putative [Ricinus communis]
CL11389.Contig1_Houttuynia_cordata	gi|187372978|gb|ACD03223.1|	486.9	4e-136	xyloglucan endotransglucosylase/hydrolase 13 [Actinidia deliciosa]
CL1139.Contig1_Houttuynia_cordata	gi|359473738|ref|XP_002272591.2|	160.2	1e-38	PREDICTED: LOW QUALITY PROTEIN: probable glycosyltransferase At5g25310-like [Vitis vinifera]
CL11390.Contig1_Houttuynia_cordata	gi|118483602|gb|ABK93697.1|	92.8	2e-18	unknown [Populus trichocarpa] >gi|118486849|gb|ABK95259.1| unknown [Populus trichocarpa]
CL11390.Contig2_Houttuynia_cordata	gi|357118031|ref|XP_003560763.1|	50.8	7e-06	PREDICTED: proline-rich receptor-like protein kinase PERK8-like [Brachypodium distachyon]
CL11391.Contig1_Houttuynia_cordata	gi|225464882|ref|XP_002273260.1|	589.7	2e-167	PREDICTED: nicalin-1 [Vitis vinifera] >gi|296084876|emb|CBI28285.3| unnamed protein product [Vitis vinifera]
CL11391.Contig2_Houttuynia_cordata	gi|225464882|ref|XP_002273260.1|	601.7	7e-171	PREDICTED: nicalin-1 [Vitis vinifera] >gi|296084876|emb|CBI28285.3| unnamed protein product [Vitis vinifera]
CL11392.Contig1_Houttuynia_cordata	gi|326490375|dbj|BAJ84851.1|	507.7	1e-142	predicted protein [Hordeum vulgare subsp. vulgare] >gi|326494662|dbj|BAJ94450.1| predicted protein [Hordeum vulgare subsp. vulgare] >gi|326530167|dbj|BAK08363.1| predicted protein [Hordeum vulgare subsp. vulgare]
CL11392.Contig2_Houttuynia_cordata	gi|359473673|ref|XP_003631343.1|	255.4	5e-67	PREDICTED: uncharacterized protein LOC100266794 isoform 2 [Vitis vinifera]
CL11392.Contig3_Houttuynia_cordata	gi|359473673|ref|XP_003631343.1|	109.8	1e-23	PREDICTED: uncharacterized protein LOC100266794 isoform 2 [Vitis vinifera]
CL11394.Contig1_Houttuynia_cordata	gi|359491950|ref|XP_003634345.1|	838.6	0	PREDICTED: cirhin-like [Vitis vinifera]
CL11396.Contig1_Houttuynia_cordata	gi|225429246|ref|XP_002264732.1|	1283.5	0	PREDICTED: exocyst complex component 3 [Vitis vinifera] >gi|296088092|emb|CBI35451.3| unnamed protein product [Vitis vinifera]
CL11396.Contig2_Houttuynia_cordata	gi|225429246|ref|XP_002264732.1|	1283.5	0	PREDICTED: exocyst complex component 3 [Vitis vinifera] >gi|296088092|emb|CBI35451.3| unnamed protein product [Vitis vinifera]
CL11396.Contig3_Houttuynia_cordata	gi|225429246|ref|XP_002264732.1|	1283.5	0	PREDICTED: exocyst complex component 3 [Vitis vinifera] >gi|296088092|emb|CBI35451.3| unnamed protein product [Vitis vinifera]
CL11397.Contig1_Houttuynia_cordata	gi|147789424|emb|CAN66607.1|	52.8	1e-06	hypothetical protein VITISV_017554 [Vitis vinifera]
CL11398.Contig1_Houttuynia_cordata	gi|297736134|emb|CBI24172.3|	147.1	2e-34	unnamed protein product [Vitis vinifera]
CL11399.Contig1_Houttuynia_cordata	gi|359493030|ref|XP_002264360.2|	76.3	1e-13	PREDICTED: extensin-3-like [Vitis vinifera]
CL11399.Contig2_Houttuynia_cordata	gi|170233|gb|AAA34073.1|	70.1	9e-12	extensin precursor [Nicotiana plumbaginifolia]
CL11399.Contig3_Houttuynia_cordata	gi|1486265|dbj|BAA13176.1|	52.4	2e-06	extensin [Catharanthus roseus]
CL114.Contig1_Houttuynia_cordata	gi|359494678|ref|XP_002264603.2|	69.7	1e-11	PREDICTED: zinc transporter 1 isoform 1 [Vitis vinifera]
[truncated: 37,983 more rows]
