# Supplementary material for: Transcriptome Analysis of Houttuynia cordata Thunb. by Illumina Paired-End RNA Sequencing and SSR Marker Discovery
Source: PLoS One. 2014 Jan 2;9(1):e84105. doi: 10.1371/journal.pone.0084105 (PMC3879290; doi:10.1371/journal.pone.0084105)
Supplement: Table S2 — The KEGG pathways. (XLSX) [file pone.0084105.s002.xlsx]

## Sheet: Sheet1
All genes with pathway annotation (24434)	Pathway ID	Pathway
1974 (8.08%)	ko00564	Glycerophospholipid metabolism
1853 (7.58%)	ko00565	Ether lipid metabolism
869 (3.56%)	ko00500	Starch and sucrose metabolism
697 (2.85%)	ko00230	Purine metabolism
637 (2.61%)	ko00240	Pyrimidine metabolism
381 (1.56%)	ko00940	Phenylpropanoid biosynthesis
298 (1.22%)	ko00190	Oxidative phosphorylation
295 (1.21%)	ko00520	Amino sugar and nucleotide sugar metabolism
267 (1.09%)	ko00010	Glycolysis / Gluconeogenesis
214 (0.88%)	ko00941	Flavonoid biosynthesis
209 (0.86%)	ko00945	Stilbenoid, diarylheptanoid and gingerol biosynthesis
196 (0.8%)	ko00620	Pyruvate metabolism
184 (0.75%)	ko00970	Aminoacyl-tRNA biosynthesis
178 (0.73%)	ko00270	Cysteine and methionine metabolism
177 (0.72%)	ko00906	Carotenoid biosynthesis
170 (0.7%)	ko00052	Galactose metabolism
162 (0.66%)	ko00051	Fructose and mannose metabolism
161 (0.66%)	ko00900	Terpenoid backbone biosynthesis
157 (0.64%)	ko00511	Other glycan degradation
156 (0.64%)	ko00360	Phenylalanine metabolism
153 (0.63%)	ko00903	Limonene and pinene degradation
153 (0.63%)	ko00330	Arginine and proline metabolism
151 (0.62%)	ko00908	Zeatin biosynthesis
144 (0.59%)	ko00071	Fatty acid metabolism
141 (0.58%)	ko00562	Inositol phosphate metabolism
138 (0.56%)	ko00563	Glycosylphosphatidylinositol(GPI)-anchor biosynthesis
138 (0.56%)	ko00195	Photosynthesis
138 (0.56%)	ko00280	Valine, leucine and isoleucine degradation
136 (0.56%)	ko00480	Glutathione metabolism
131 (0.54%)	ko00944	Flavone and flavonol biosynthesis
131 (0.54%)	ko00460	Cyanoamino acid metabolism
127 (0.52%)	ko00860	Porphyrin and chlorophyll metabolism
125 (0.51%)	ko00030	Pentose phosphate pathway
122 (0.5%)	ko00053	Ascorbate and aldarate metabolism
121 (0.5%)	ko00561	Glycerolipid metabolism
119 (0.49%)	ko00260	Glycine, serine and threonine metabolism
114 (0.47%)	ko00350	Tyrosine metabolism
113 (0.46%)	ko00640	Propanoate metabolism
112 (0.46%)	ko00630	Glyoxylate and dicarboxylate metabolism
110 (0.45%)	ko00250	Alanine, aspartate and glutamate metabolism
106 (0.43%)	ko00510	N-Glycan biosynthesis
102 (0.42%)	ko00592	alpha-Linolenic acid metabolism
101 (0.41%)	ko00073	Cutin, suberine and wax biosynthesis
100 (0.41%)	ko00410	beta-Alanine metabolism
97 (0.4%)	ko00904	Diterpenoid biosynthesis
95 (0.39%)	ko00130	Ubiquinone and other terpenoid-quinone biosynthesis
94 (0.38%)	ko00600	Sphingolipid metabolism
93 (0.38%)	ko00910	Nitrogen metabolism
92 (0.38%)	ko00380	Tryptophan metabolism
90 (0.37%)	ko00400	Phenylalanine, tyrosine and tryptophan biosynthesis
86 (0.35%)	ko00531	Glycosaminoglycan degradation
77 (0.32%)	ko00100	Steroid biosynthesis
68 (0.28%)	ko00061	Fatty acid biosynthesis
68 (0.28%)	ko00310	Lysine degradation
67 (0.27%)	ko00770	Pantothenate and CoA biosynthesis
58 (0.24%)	ko00650	Butanoate metabolism
57 (0.23%)	ko01040	Biosynthesis of unsaturated fatty acids
57 (0.23%)	ko00905	Brassinosteroid biosynthesis
55 (0.23%)	ko00062	Fatty acid elongation
54 (0.22%)	ko00604	Glycosphingolipid biosynthesis - ganglio series
50 (0.2%)	ko00909	Sesquiterpenoid and triterpenoid biosynthesis
50 (0.2%)	ko00340	Histidine metabolism
47 (0.19%)	ko00920	Sulfur metabolism
43 (0.18%)	ko00950	Isoquinoline alkaloid biosynthesis
42 (0.17%)	ko00450	Selenocompound metabolism
42 (0.17%)	ko00402	Benzoxazinoid biosynthesis
42 (0.17%)	ko00740	Riboflavin metabolism
41 (0.17%)	ko00300	Lysine biosynthesis
39 (0.16%)	ko00591	Linoleic acid metabolism
37 (0.15%)	ko00590	Arachidonic acid metabolism
37 (0.15%)	ko00290	Valine, leucine and isoleucine biosynthesis
36 (0.15%)	ko00790	Folate biosynthesis
35 (0.14%)	ko00760	Nicotinate and nicotinamide metabolism
33 (0.14%)	ko00902	Monoterpenoid biosynthesis
32 (0.13%)	ko00960	Tropane, piperidine and pyridine alkaloid biosynthesis
31 (0.13%)	ko00750	Vitamin B6 metabolism
30 (0.12%)	ko00966	Glucosinolate biosynthesis
29 (0.12%)	ko04122	Sulfur relay system
28 (0.11%)	ko00514	Other types of O-glycan biosynthesis
26 (0.11%)	ko00730	Thiamine metabolism
24 (0.1%)	ko00943	Isoflavonoid biosynthesis
24 (0.1%)	ko00785	Lipoic acid metabolism
23 (0.09%)	ko00603	Glycosphingolipid biosynthesis - globo series
19 (0.08%)	ko00430	Taurine and hypotaurine metabolism
19 (0.08%)	ko00901	Indole alkaloid biosynthesis
19 (0.08%)	ko00072	Synthesis and degradation of ketone bodies
9 (0.04%)	ko00660	C5-Branched dibasic acid metabolism
8 (0.03%)	ko00942	Anthocyanin biosynthesis
8 (0.03%)	ko00780	Biotin metabolism
8 (0.03%)	ko00232	Caffeine metabolism
3 (0.01%)	ko00965	Betalain biosynthesis
