# Supplementary material for: Transcriptome Analysis of Houttuynia cordata Thunb. by Illumina Paired-End RNA Sequencing and SSR Marker Discovery
Source: PLoS One. 2014 Jan 2;9(1):e84105. doi: 10.1371/journal.pone.0084105 (PMC3879290; doi:10.1371/journal.pone.0084105)
Supplement: Table S3 — 30 individuals of H. cordata examined in the simple sequence repeat (SSR) analysis. (XLSX) [file pone.0084105.s003.xlsx]

## Sheet: Sheet1
30 individuals of H. cordata Thunb.examined in the simple sequence repeat (SSR) analysis
origins	Number of Samples
Lianyungang, JiangSu province	2
Xiamen, FuJian province	2
Ya’an, SiChuan province	2
Emei, SiChuan province	2
Kunming, YunNan province	2
Huaxi, GuiZhou province	2
Nanchuan, ChongQing province	2
Luchuan, GuangXi province	2
Dawu, HuBei province	2
YanQiao, SiChuan v	2
Huaihua, HuNan province	2
Youxian, HuNan province	2
Ruichang, JiangXi province	2
Lanxi, ZheJiang province	2
Zhanjiang, GuangDong province	2
Total	30
